# Supplementary material for: Themis2 Is Not Required for B Cell Development, Activation, and Antibody Responses
Source: J Immunol. 2014 Jun 6;193(2):700–7. doi: 10.4049/jimmunol.1400943 (PMC4082722; doi:10.4049/jimmunol.1400943)
Supplement: Data Supplement [file 1400943_JI_1400943_Supplemental_Material_1.xlsx]

## Sheet: Legend
Supplemental Table 1	Genes differentially expressed between WT and Themis2KO/KO follicular B cells
Supplemental Table 1A	Genes differentially expressed between WT and Themis2KO/KO follicular B cells that were unstimulated
Supplemental Table 1B	Genes differentially expressed between WT and Themis2KO/KO follicular B cells after 6 h stimulation with anti-IgM in vitro
Supplemental Table 1C	Genes differentially expressed between WT and Themis2KO/KO follicular B cells after 6 h stimulation with LPS in vitro
Supplemental Table 1D	Genes differentially expressed between WT and Themis2KO/KO follicular B cells after 6 h stimulation with CD40L and IL-4 in vitro
Table lists all genes that were differentially expressed between WT and Themis2KO/KO follicular B cells, where the statistical analysis of the difference showed a false discovery rate of <0.05
Genes lists are ordered by fold change in gene expression between WT and Themis2KO/KO follicular B cells
Legend
Ensembl gene ID	Ensembl Identifier of the gene
log(2)FC THEMIS2KO/WT	Logarithm to the base of 2 of the fold change of the average normalized count data in Themis2KO/KO divided by WT
FDR	False discovery rate of exact binomial test between Themis2KO/KO and WT
Associated Gene Name	Name of the gene derived from Ensembl
Chromosome	Chromosome on which the gene is found
Gene Start [bp]	Chromosomal start location in base pairs
Gene End [bp]	Chromosomal end location in base pairs
Strand	Plus (1) or minus (-1) strand location of the gene
Gene Biotype	Type of gene e.g. protein coding gene or lincRNA
Rounded Gene Length [bp]	Average length of the gene calculated from all possible isoforms, used for calculation of read densities (NA, not applicable)
unstim WT_1 normalized counts	ExperimentalCondition Genotype_SampleNumber; Counts after edgeR normalization for individual sample
unstim WT_1 read density	ExperimentalCondition Genotype_SampleNumber, read density, normalized counts divided by rounded gene length in kb for individual samples (NA, not applicable, where gene length unknown)

## Sheet: Supplemental Table 1A Unstim.
Supplemental Table 1A	Genes differentially expressed between WT and Themis2KO/KO follicular B cells that were unstimulated
Ensembl gene ID	log(2)FC THEMIS2KO/WT	FDR	Associated Gene Name	Chromosome	Gene Start [bp]	Gene End [bp]	Strand	Gene Biotype	Rounded Gene Length [bp]	unstim WT_1 normalised counts	unstim WT_2 normalised counts	unstim WT_3 normalised counts	unstim THEMIS2KO_1 normalised counts	unstim THEMIS2KO_2 normalised counts	unstim THEMIS2KO_3 normalised counts	unstim WT_1 read density	unstim WT_2 read density	unstim WT_3 read density	unstim THEMIS2KO_1 read density	unstim THEMIS2KO_2 read density	unstim THEMIS2KO_3 read density
ENSMUSG00000029657	0.625495	0.00606253	Hsph1	5	149614287	149636376	-1	protein_coding	2174	71.0985	66.2569	52.744	66.3696	94.0214	133.81	32.704	30.4769	24.2613	30.5288	43.2481	61.5501
ENSMUSG00000021250	0.582714	0.0202251	Fos	12	85473890	85477273	1	protein_coding	1143	7.67963	8.62418	6.61106	11.2397	9.65577	13.4827	6.71884	7.54521	5.78395	9.83353	8.44775	11.7959
ENSMUSG00000089774	0.45322	0.032833	Slc5a3	16	92058322	92087473	1	protein_coding	1306	6.71348	7.67054	6.46656	8.01565	10.6792	10.3283	5.14049	5.87331	4.95142	6.13756	8.17703	7.90834
ENSMUSG00000037432	0.378523	0.0464912	Fer1l5	1	36372291	36422110	1	pseudogene	NA	6.04461	7.67054	6.86394	8.28284	8.81034	9.71775	NA	NA	NA	NA	NA	NA
ENSMUSG00000030357	0.360465	0.000648205	Fkbp4	6	128429735	128438677	-1	protein_coding	971	95.6485	94.4098	89.3035	105.718	112.132	142.103	98.5052	97.2295	91.9706	108.875	115.481	146.347
ENSMUSG00000076508	0.344105	0.01294	Igkv17-127	6	67861159	67861659	1	IG_LV_gene	341	30.5946	33.6675	28.0338	38.7423	38.3116	40.0412	89.7204	98.7315	82.2105	113.614	112.351	117.423
ENSMUSG00000022403	0.335745	0.00977924	St13	15	81363669	81400077	-1	protein_coding	817	89.381	103.241	91.7239	102.387	114.979	142.357	109.401	126.366	112.269	125.32	140.734	174.244
ENSMUSG00000035024	0.334145	0.0332815	Ncapd3	9	27030175	27095311	1	protein_coding	4135	20.9827	25.4164	18.352	26.7723	27.6769	26.9655	5.07442	6.14666	4.43821	6.47455	6.69333	6.52128
ENSMUSG00000079003	0.32336	0.00239467	Samd1	8	83997672	84000386	1	protein_coding	1560	23.683	21.0629	22.4704	27.1463	26.7425	31.0866	15.1814	13.5019	14.4041	17.4015	17.1426	19.9273
ENSMUSG00000032122	0.319457	0.0050844	Slc37a2	9	37229149	37255738	-1	protein_coding	1514	44.6657	49.4232	45.7355	53.0814	55.3983	66.7014	29.5018	32.6441	30.2084	35.0604	36.5907	44.0564
ENSMUSG00000076514	0.316187	0.0358149	Igkv17-121	6	68036818	68037318	1	IG_LV_gene	350	30.9662	35.4918	33.5972	40.9689	42.8948	40.4482	88.475	101.405	95.992	117.054	122.556	115.566
ENSMUSG00000020048	0.315799	0.00461178	Hsp90b1	10	86690209	86705509	-1	protein_coding	2012	328.812	389.871	313.646	390.238	456.447	438.571	163.425	193.773	155.888	193.955	226.862	217.977
ENSMUSG00000025316	0.278459	0.000154012	Banp	8	121949750	122029258	1	protein_coding	1093	44.195	43.1623	43.568	49.4655	54.9979	55.7117	40.4346	39.4898	39.8609	45.2566	50.3183	50.9714
ENSMUSG00000001829	0.25899	0.0365454	Clpb	7	101663633	101790168	1	protein_coding	1541	13.0801	12.6046	12.9331	15.4079	14.5504	16.4846	8.48809	8.17947	8.39267	9.99862	9.44218	10.6973
ENSMUSG00000002396	0.251394	0.0456426	Ocel1	8	71371298	71379361	1	protein_coding	523	28.4394	30.6407	30.9961	37.1748	35.3748	33.834	54.3774	58.5864	59.266	71.08	67.6383	64.6922
ENSMUSG00000037933	0.247542	0.00121265	Bicd2	13	49341549	49387025	1	protein_coding	2407	53.1628	59.54	56.6456	64.8021	71.2836	64.768	22.0868	24.7362	23.5337	26.9224	29.6151	26.9082
ENSMUSG00000003039	0.233457	0.00678047	Fam32a	8	72219730	72223764	1	protein_coding	339	94.4842	87.2783	98.5517	110.313	110.307	109.134	278.714	257.458	290.713	325.408	325.39	321.929
ENSMUSG00000043384	0.23248	0.0170893	Gprasp1	X	135742733	135803474	1	protein_coding	4044	71.7178	79.5248	73.2274	84.1109	91.0846	88.6808	17.7344	19.6649	18.1077	20.7989	22.5234	21.929
ENSMUSG00000010755	0.227623	0.00606253	Cars	7	143557230	143600090	-1	protein_coding	2374	37.754	40.0527	40.4611	44.1217	46.766	48.1308	15.9031	16.8714	17.0434	18.5854	19.6992	20.2741
ENSMUSG00000027248	0.226897	0.0306479	Pdia3	2	121413775	121438687	1	protein_coding	1157	238.861	263.162	249.342	269.896	311.655	298.35	206.449	227.452	215.507	233.272	269.364	257.865
ENSMUSG00000003814	0.213402	0.0170893	Calr	8	84841850	84846934	-1	protein_coding	1251	586.005	618.702	600.703	668.773	750.57	674.086	468.429	494.566	480.178	534.59	599.976	538.838
ENSMUSG00000059939	0.20971	0.032833	9430015G10Rik	4	156109982	156127265	1	protein_coding	570	56.2595	65.1374	61.7393	69.3087	71.7731	70.212	98.7008	114.276	108.315	121.594	125.918	123.179
ENSMUSG00000023994	0.202828	0.0464912	Nfya	17	48386885	48409906	-1	protein_coding	880	136.375	160.335	139.772	170.359	170.867	160.063	154.972	182.199	158.831	193.59	194.167	181.89
ENSMUSG00000039191	-0.208848	0.0386714	Rbpj	5	53555779	53657445	1	protein_coding	1501	59.7029	57.7156	54.8754	51.1577	52.773	44.6711	39.7754	38.4515	36.5592	34.0824	35.1586	29.7609
ENSMUSG00000031167	-0.218869	0.00966786	Rbm3	X	8138975	8145880	-1	protein_coding	413	273.543	239.072	241.936	216.672	219.769	212.417	662.333	578.867	585.801	524.63	532.128	514.326
ENSMUSG00000037355	-0.25601	0.0170893	Uvssa	5	33378551	33419754	1	protein_coding	1876	84.9466	72.2275	83.9207	69.3265	68.0799	64.4628	45.2807	38.5008	44.7339	36.9544	36.2899	34.3618
ENSMUSG00000022048	-0.258003	0.0464912	Dpysl2	14	66802864	66868688	-1	protein_coding	1719	20.6855	19.28	20.7002	17.4207	16.7307	16.3828	12.0334	11.2158	12.042	10.1342	9.73283	9.53042
ENSMUSG00000032018	-0.274257	0.0306479	Sc5d	9	42254177	42264300	-1	protein_coding	900	37.2586	29.7285	34.1752	27.3601	26.5645	30.5778	41.3984	33.0317	37.9724	30.4001	29.5161	33.9754
ENSMUSG00000028015	-0.274355	0.000527652	Ctso	3	81932601	81956725	1	protein_coding	939	217.903	204.824	217.298	184.075	178.521	166.016	232.059	218.13	231.414	196.033	190.118	176.801
ENSMUSG00000042851	-0.339044	0.0100829	Zc3h6	2	128967402	129018563	1	protein_coding	2764	33.5674	32.3821	33.4888	29.177	24.7846	23.8619	12.1445	11.7157	12.1161	10.5561	8.96694	8.63311
ENSMUSG00000090115	-0.344771	0.0348837	Usp49	17	47630690	47686738	1	protein_coding	1226	8.37327	7.17299	8.59799	7.05378	5.74007	5.64749	6.82975	5.85073	7.01304	5.75349	4.68195	4.60643
ENSMUSG00000079470	-0.351437	0.0251354	Utp14b	1	78658038	78667588	1	protein_coding	2343	14.0463	10.7388	12.7164	10.0107	9.70027	9.97214	5.995	4.58334	5.42738	4.27258	4.14011	4.25614
ENSMUSG00000021273	-0.384295	0.0133762	Fdft1	14	63145153	63177793	-1	protein_coding	1251	23.3114	16.9581	22.1091	16.1916	13.3045	18.7232	18.6342	13.5556	17.6732	12.9429	10.6351	14.9666
ENSMUSG00000037731	-0.43159	1.03603e-10	Themis2	4	132781843	132796387	-1	protein_coding	1992	243.048	238.243	255.158	180.619	180.167	185.4	122.012	119.6	128.091	90.6724	90.4453	93.0725
ENSMUSG00000031604	-0.432702	0.0161885	Sc4mol	8	64718139	64733792	-1	protein_coding	580	30.2231	22.0994	29.5511	19.861	15.7518	25.5409	52.1087	38.1025	50.9501	34.2431	27.1583	44.036
ENSMUSG00000001467	-0.454493	0.014751	Cyp51	5	4081145	4104746	-1	protein_coding	1512	53.2124	36.7771	48.9146	30.4595	28.7003	42.9921	35.1934	24.3235	32.3509	20.1452	18.9817	28.4339
ENSMUSG00000038264	-0.458361	0.0448804	Sema7a	9	57940113	57962864	1	protein_coding	1995	16.152	15.4655	24.6018	11.5069	12.9485	16.9933	8.09624	7.75211	12.3317	5.76788	6.49049	8.51796
ENSMUSG00000059743	-0.467926	0.00966786	Fdps	3	89093592	89101967	-1	protein_coding	1062	22.5682	15.7557	21.2421	14.2501	11.1687	18.1127	21.2507	14.8359	20.002	13.4181	10.5166	17.0552
ENSMUSG00000032360	-0.471661	0.0133762	Hcrtr2	9	76225903	76323578	-1	protein_coding	1359	8.69532	9.41196	8.30898	6.53721	5.3841	7.0212	6.39832	6.92565	6.11404	4.81031	3.96181	5.16645
ENSMUSG00000045294	-0.493635	0.0306479	Insig1	5	28071363	28078662	1	protein_coding	780	53.3115	38.3527	57.2236	34.2536	25.7636	46.0957	68.3481	49.1701	73.3636	43.9148	33.0302	59.0971
ENSMUSG00000022351	-0.550445	0.0423733	Sqle	15	59315077	59331192	1	protein_coding	1673	32.8242	20.5239	30.2375	17.4563	13.438	26.6602	19.62	12.2677	18.0738	10.4341	8.03227	15.9356
ENSMUSG00000034926	-0.602698	0.00606253	Dhcr24	4	106561038	106589113	1	protein_coding	1551	18.9761	10.7388	19.219	9.95722	10.0562	12.6687	12.2348	6.92376	12.3914	6.41987	6.48372	8.16808
ENSMUSG00000037443	-1.6311	1.24364e-75	Cep85	4	134129858	134187112	-1	protein_coding	1973	313.155	268.552	242.55	84.6097	89.3938	92.4967	158.72	136.113	122.935	42.8838	45.3086	46.8812
ENSMUSG00000096979	-2.58707	5.79919e-44	AL627077.2	4	146509094	146511764	-1	lincRNA	NA	703.404	647.103	567.612	135.5	93.3095	90.0036	NA	NA	NA	NA	NA	NA
ENSMUSG00000075014	-4.50798	6.1143e-07	Gm10800	2	98666547	98667301	-1	protein_coding	660	3.98845	0.124387	0.072252	0.0712503	0.0444967	0.0508783	6.04311	0.188465	0.109473	0.107955	0.0674192	0.0770883

## Sheet: Supplemental Table 1B anti-IgM
Supplemental Table 1B	Genes differentially expressed between WT and Themis2KO/KO follicular B cells after 6 h stimulation with anti-IgM in vitro
Ensembl gene ID	log(2)FC THEMIS2KO/WT	FDR	Associated Gene Name	Chromosome	Gene Start [bp]	Gene End [bp]	Strand	Gene Biotype	Rounded Gene Length [bp]	anti-IgM WT_1 normalised counts	anti-IgM WT_2 normalised counts	anti-IgM WT_3 normalised counts	anti-IgM THEMIS2KO_1 normalised counts	anti-IgM WT_1 read density	anti-IgM WT_2 read density	anti-IgM WT_3 read density	anti-IgM THEMIS2KO_1 read density
ENSMUSG00000058626	4.67801	1.10646e-06	Capn11	17	45630204	45659325	-1	protein_coding	1798	0.041874	0.117708	0.0934389	2.21521	0.0232892	0.0654663	0.0519683	1.23204
ENSMUSG00000090186	1.08059	0.000610599	Gm7592	1	85526602	85552178	1	pseudogene	NA	2.36588	1.85979	2.26122	4.59329	NA	NA	NA	NA
ENSMUSG00000062783	0.990855	0.000823014	Csprs	GL456221.1	111572	163011	-1	protein_coding	891	2.2612	2.35417	1.81272	4.23495	2.53782	2.64216	2.03447	4.75303
ENSMUSG00000014932	0.941222	3.69812e-05	Yes1	5	32611171	32687066	1	protein_coding	1626	4.12459	4.37875	3.45724	7.62291	2.53665	2.69296	2.12622	4.68814
ENSMUSG00000032715	0.931677	0.000552479	Trib3	2	152337422	152344032	-1	protein_coding	1065	3.93616	4.87313	5.06439	8.82825	3.69592	4.57571	4.7553	8.28943
ENSMUSG00000079457	0.826436	0.00546799	Gm7609	1	85199613	85213786	1	pseudogene	NA	2.80556	2.89563	2.63498	4.91906	NA	NA	NA	NA
ENSMUSG00000097636	0.765246	0.0142009	AC123702.1	19	53441212	53464796	-1	lincRNA	NA	5.10863	5.62646	6.87711	10.001	NA	NA	NA	NA
ENSMUSG00000038807	0.755822	0.0154651	Rap1gap2	11	74383356	74590186	-1	protein_coding	1939	2.74275	3.27229	2.48548	4.75618	1.41452	1.68762	1.28183	2.4529
ENSMUSG00000031327	0.723755	0.0248538	Chic1	X	103356476	103396092	1	protein_coding	684	5.04582	3.6725	4.78407	7.46003	7.37693	5.36915	6.99426	10.9065
ENSMUSG00000062157	0.616416	0.0295816	Ifnlr1	4	135686287	135708181	1	protein_coding	1608	6.69984	7.13313	8.37213	11.3692	4.16657	4.43602	5.20655	7.07041
ENSMUSG00000049321	0.56897	0.0432507	Zfp2	11	50898712	50916165	-1	protein_coding	1380	4.5852	5.46167	4.7467	7.29715	3.32261	3.95773	3.43964	5.28779
ENSMUSG00000079190	0.510161	0.0100409	AC133103.1	GL456211.1	167446	196478	1	protein_coding	792	7.85138	7.91	7.00792	10.7828	9.91336	9.98738	8.84838	13.6147
ENSMUSG00000033111	0.495997	0.0480512	3830406C13Rik	14	12284209	12303231	1	protein_coding	323	7.32795	9.01646	8.48426	11.6624	22.6872	27.9147	26.267	36.1065
ENSMUSG00000024989	0.494219	0.0298199	Cep55	19	38055025	38074425	1	protein_coding	1388	6.65797	6.85063	6.29778	9.28432	4.79681	4.93561	4.53731	6.68899
ENSMUSG00000033883	0.425095	0.0129065	D3Ertd254e	3	36159522	36170335	1	protein_coding	2388	12.4366	13.5129	12.6703	17.2656	5.20795	5.65868	5.30583	7.23014
ENSMUSG00000044501	0.399156	0.0398932	Zfp758	17	22361453	22377281	1	protein_coding	1667	15.4306	15.82	16.5948	21.0445	9.25649	9.4901	9.95486	12.6241
ENSMUSG00000040321	0.39647	0.00630314	Zfp770	2	114193461	114201469	-1	protein_coding	2118	24.8313	25.4015	25.1351	33.0652	11.7239	11.9931	11.8674	15.6115
ENSMUSG00000020305	0.380833	0.0442941	Asb3	11	30954395	31102704	1	protein_coding	1081	15.3468	13.6071	13.9598	18.6338	14.1969	12.5875	12.9138	17.2375
ENSMUSG00000072568	0.359768	0.0361446	Fam84b	15	60818996	60825080	-1	protein_coding	933	12.625	12.0063	12.5021	15.8974	13.5316	12.8684	13.3999	17.039
ENSMUSG00000022237	0.358364	0.0142009	Ankrd33b	15	31291479	31367759	-1	protein_coding	910	37.9797	37.8315	43.5239	51.0475	41.736	41.573	47.8284	56.0961
ENSMUSG00000019699	0.350845	0.00567453	Akt3	1	177020073	177258203	-1	protein_coding	1431	44.198	43.5992	50.7373	58.9636	30.8861	30.4676	35.4559	41.2044
ENSMUSG00000089788	0.347008	0.0142009	Gm16586	1	178321108	178324171	-1	processed_transcript	NA	61.3873	63.539	58.1003	77.5648	NA	NA	NA	NA
ENSMUSG00000035367	0.346449	0.0419258	Rmi1	13	58402597	58411149	1	protein_coding	1851	10.971	11.5119	11.9228	14.5943	5.92706	6.21927	6.44128	7.88455
ENSMUSG00000057842	0.342805	0.0161627	Zfp595	13	67312998	67332560	-1	protein_coding	1876	23.2401	23.1885	23.3784	29.5144	12.3881	12.3606	12.4618	15.7326
ENSMUSG00000021597	0.338982	0.0187175	Ankrd32	13	77043088	77135473	-1	protein_coding	1745	30.5262	29.074	29.3959	37.5282	17.4935	16.6613	16.8458	21.5061
ENSMUSG00000090015	0.336838	0.041441	Gm15446	5	109923400	109943936	1	protein_coding	1172	15.7656	16.126	15.7164	20.0346	13.4518	13.7594	13.4099	17.0944
ENSMUSG00000066798	0.327186	0.00729981	Zbtb6	2	37425500	37443171	-1	protein_coding	1272	49.5579	50.2144	49.803	62.547	38.9606	39.4767	39.1533	49.1722
ENSMUSG00000044763	0.324637	0.000552479	Trmt10c	16	56032609	56037819	-1	protein_coding	1245	54.8131	52.0271	54.3067	67.3032	44.0266	41.7888	43.6199	54.0588
ENSMUSG00000063894	0.315149	0.0158556	Zkscan8	13	21513222	21531120	-1	protein_coding	1177	49.0973	53.6515	49.7282	63.1985	41.7139	45.5832	42.25	53.6946
ENSMUSG00000049164	0.311512	0.0100409	Zfp518a	19	40894705	40917947	1	protein_coding	4437	44.3655	44.3525	43.4491	54.6635	9.99899	9.99606	9.79245	12.3199
ENSMUSG00000067942	0.273588	0.0442941	Zfp160	17	21008941	21028852	1	protein_coding	1953	33.0805	33.2173	31.5076	39.3851	16.9383	17.0083	16.1329	20.1664
ENSMUSG00000056260	0.269906	0.0416774	Lrif1	3	106684987	106736577	1	protein_coding	1174	31.573	32.9583	34.4603	39.8085	26.8935	28.0735	29.3529	33.9085
ENSMUSG00000046785	0.267383	0.0248538	Epm2aip1	9	111271845	111279089	1	protein_coding	1821	80.9425	82.0192	81.0489	97.8925	44.4495	45.0407	44.5079	53.7576
ENSMUSG00000030660	0.259942	0.033167	Pik3c2a	7	116337276	116443458	-1	protein_coding	5061	71.0602	70.4367	74.3026	86.165	14.0407	13.9175	14.6814	17.0253
ENSMUSG00000047694	0.257013	0.0477463	Yipf6	X	98936316	98949017	1	protein_coding	613	49.1182	50.2144	49.4479	59.2567	80.1276	81.9158	80.6654	96.6668
ENSMUSG00000037795	0.239429	0.0330231	N4bp2	5	65763521	65830108	1	protein_coding	4891	111.95	111.47	115.117	133.238	22.889	22.7908	23.5365	27.2415
ENSMUSG00000024943	0.238488	0.0391938	Smc5	19	23206441	23273897	-1	protein_coding	3264	57.4302	61.4673	61.4454	70.9192	17.595	18.8319	18.8252	21.7277
ENSMUSG00000018287	-0.201589	0.0477463	Spag7	11	70663771	70669416	-1	protein_coding	583	66.0563	66.1756	66.5659	57.6279	113.304	113.509	114.178	98.8472
ENSMUSG00000036646	-0.207187	0.0477463	Man1b1	2	25332338	25352212	1	protein_coding	1578	126.397	120.133	125.358	107.405	80.0993	76.13	79.4409	68.0639
ENSMUSG00000029028	-0.220303	0.0475489	Lrrc47	4	154011731	154021513	1	protein_coding	1343	93.065	89.5761	87.7952	77.3693	69.2963	66.6985	65.3725	57.6093
ENSMUSG00000061032	-0.22245	0.041441	Rrp1	10	78400362	78413043	-1	protein_coding	1485	327.664	321.085	314.889	275.304	220.649	216.219	212.047	185.39
ENSMUSG00000022556	-0.222944	0.0481776	Hsf1	15	76477445	76500972	1	protein_coding	1512	141.178	138.378	138.14	119.295	93.3718	91.5198	91.3625	78.899
ENSMUSG00000005299	-0.223035	0.0477463	Letm1	5	33739673	33782817	-1	protein_coding	2217	163.476	154.716	154.847	135.095	73.7376	69.7861	69.8453	60.9359
ENSMUSG00000028677	-0.223266	0.0389756	Rnf220	4	117271463	117497052	-1	protein_coding	1102	194.589	185.202	194.091	163.893	176.578	168.06	176.126	148.723
ENSMUSG00000024098	-0.228674	0.0388143	Twsg1	17	65923066	65951187	-1	protein_coding	669	177.148	172.937	163.387	146.041	264.795	258.501	244.226	218.297
ENSMUSG00000038485	-0.232774	0.0173643	Socs7	11	97362551	97398542	1	protein_coding	1740	98.6552	97.2271	97.7558	83.2982	56.6984	55.8776	56.1815	47.8726
ENSMUSG00000004929	-0.233549	0.0316789	Thop1	10	81070035	81082559	1	protein_coding	2064	85.3811	84.1144	83.3102	71.6684	41.3668	40.7531	40.3635	34.7231
ENSMUSG00000020802	-0.233882	0.0275786	Ube2o	11	116537740	116581447	-1	protein_coding	3867	105.418	99.4165	102.54	87.1423	27.2609	25.7089	26.5167	22.5349
ENSMUSG00000018040	-0.24391	0.0273797	Rrp7a	15	83113433	83122801	-1	protein_coding	567	112.201	106.997	112.968	93.5273	197.886	188.707	199.238	164.951
ENSMUSG00000025858	-0.250171	0.0340896	Get4	5	139252324	139270051	1	protein_coding	802	69.6993	68.5769	65.5568	57.1067	86.9069	85.5073	81.7416	71.2054
ENSMUSG00000009293	-0.252763	0.041441	Ube2g2	10	77622275	77645993	1	protein_coding	298	61.5129	57.4417	58.2498	49.5815	206.419	192.757	195.469	166.381
ENSMUSG00000018042	-0.257168	0.0419258	Cyb5r3	15	83153494	83172592	-1	protein_coding	795	100.812	102.265	100.167	84.5687	126.807	128.635	125.996	106.376
ENSMUSG00000020821	-0.259876	0.0477463	Kif1c	11	70700548	70731964	1	protein_coding	3057	90.9713	87.9752	94.8966	76.2617	29.7584	28.7783	31.0424	24.9466
ENSMUSG00000004054	-0.261851	0.0442941	Map3k11	19	5689131	5702862	1	protein_coding	2553	100.644	98.4984	101.848	83.6892	39.4219	38.5814	39.8936	32.7807
ENSMUSG00000029507	-0.263012	0.0142009	Pus1	5	110773667	110780659	-1	protein_coding	1055	82.0312	79.1	78.3579	66.5213	77.7547	74.9763	74.2729	63.0534
ENSMUSG00000030814	-0.265177	0.019374	Bcl7c	7	127663353	127708933	-1	protein_coding	582	69.1549	64.1981	69.2383	56.2271	118.823	110.306	118.966	96.6102
ENSMUSG00000020235	-0.269206	0.0419258	Fzr1	10	81366222	81378516	-1	protein_coding	1265	75.3942	71.8021	71.9854	60.625	59.6001	56.7606	56.9054	47.9249
ENSMUSG00000044894	-0.273832	0.0248538	Uqcrq	11	53427922	53430831	-1	protein_coding	210	69.804	72.9321	69.2009	58.4098	332.4	347.296	329.528	278.142
ENSMUSG00000090841	-0.275859	0.0279453	Myl6	10	128490860	128493875	-1	protein_coding	456	122.146	125.289	122.125	101.737	267.865	274.756	267.817	223.107
ENSMUSG00000041697	-0.276375	0.0187053	Cox6a1	5	115345642	115348981	-1	protein_coding	339	89.7988	90.0704	90.3555	74.3723	264.893	265.695	266.535	219.387
ENSMUSG00000022193	-0.279252	0.041441	Psmb5	14	54614120	54617995	-1	protein_coding	795	87.1398	81.2659	82.301	68.8668	109.61	102.221	103.523	86.6249
ENSMUSG00000027613	-0.280374	0.0142009	Eif6	2	155819832	155826925	-1	protein_coding	370	157.216	148.171	150.138	125.029	424.908	400.463	405.778	337.916
ENSMUSG00000020471	-0.285675	0.0423704	Pold2	11	5872180	5878292	-1	protein_coding	1168	85.7789	85.5975	85.5901	70.2676	73.4409	73.2855	73.2792	60.1606
ENSMUSG00000045365	-0.287391	0.0275427	Rbm15b	9	106883985	106887000	-1	protein_coding	2664	76.1479	69.9894	73.9663	60.1363	28.584	26.2723	27.7651	22.5737
ENSMUSG00000013275	-0.290653	0.00699289	Slc41a1	1	131827493	131848865	1	protein_coding	1539	73.3633	71.755	69.6307	58.5075	47.6694	46.6244	45.2441	38.0166
ENSMUSG00000040669	-0.292776	0.0442941	Phc1	6	122317731	122340561	-1	protein_coding	1960	66.4959	64.6219	64.6224	53.2627	33.9265	32.9704	32.9706	27.1748
ENSMUSG00000048707	-0.29317	0.0343504	Tprn	2	25262618	25269885	1	protein_coding	2250	41.2878	40.1621	41.2626	33.391	18.3501	17.8498	18.339	14.8404
ENSMUSG00000079478	-0.295366	0.0104859	Sssca1	19	5728088	5731732	-1	protein_coding	438	42.3765	41.6923	40.702	33.8796	96.75	95.1879	92.9269	77.3507
ENSMUSG00000020307	-0.29698	0.0316789	Cdc34	10	79682195	79688394	1	protein_coding	708	115.028	109.021	112.108	91.2143	162.469	153.985	158.345	128.834
ENSMUSG00000020917	-0.298231	0.0131777	Acly	11	100476353	100528000	-1	protein_coding	3012	741.254	741.492	731.44	600.223	246.1	246.179	242.842	199.277
ENSMUSG00000026930	-0.299093	0.0389289	Gpsm1	2	26315515	26348237	1	protein_coding	1711	30.254	30.769	31.1899	24.9862	17.682	17.983	18.2291	14.6033
ENSMUSG00000035960	-0.304346	0.00459344	Apex1	14	50924968	50927139	1	protein_coding	700	59.9217	60.1254	61.0717	48.8974	85.6024	85.8935	87.2453	69.8534
ENSMUSG00000029622	-0.305265	0.0330231	Arpc1b	5	145114215	145130705	1	protein_coding	768	391.71	380.787	397.134	315.536	510.04	495.816	517.102	410.855
ENSMUSG00000024787	-0.310047	0.0340896	Snx15	19	6119399	6128304	-1	protein_coding	777	38.9638	36.8192	40.3096	31.2409	50.1464	47.3863	51.8785	40.2071
ENSMUSG00000008193	-0.310072	0.041441	Spib	7	44525995	44532071	-1	protein_coding	831	561.51	532.466	543.03	440.142	675.703	640.753	653.465	529.653
ENSMUSG00000051403	-0.310202	0.0423704	Ppp1r37	7	19530967	19562398	-1	protein_coding	2139	58.3933	56.2411	62.0621	47.5292	27.2994	26.2932	29.0146	22.2203
ENSMUSG00000049686	-0.311944	0.0477463	Orai1	5	123015074	123030450	1	protein_coding	915	98.5086	96.615	91.9626	77.0761	107.66	105.59	100.506	84.2362
ENSMUSG00000054520	-0.312516	0.0477463	Sh3bp2	5	34525838	34563638	1	protein_coding	1563	190.296	184.661	180.804	149.168	121.751	118.145	115.678	95.437
ENSMUSG00000018931	-0.312801	0.0391938	Gm16515	11	60902246	60914750	-1	protein_coding	333	27.6787	27.0258	27.2281	21.9892	83.1193	81.1587	81.7661	66.0336
ENSMUSG00000031708	-0.314559	0.0442941	Tecr	8	83571700	83594491	-1	protein_coding	968	120.66	118.697	115.322	95.0584	124.649	122.621	119.135	98.2008
ENSMUSG00000040435	-0.316438	0.00567453	Ppp1r15a	7	45522916	45526268	-1	protein_coding	1974	56.6555	53.675	59.1655	45.4117	28.7009	27.191	29.9724	23.0049
ENSMUSG00000010406	-0.316447	0.0442941	Mrpl52	14	54426909	54429750	1	protein_coding	366	39.6966	35.9246	37.9923	30.4265	108.461	98.1546	103.804	83.1325
ENSMUSG00000047945	-0.319337	0.0423704	Marcksl1	4	129513581	129515985	1	protein_coding	603	218.394	199.516	235.803	174.675	362.179	330.872	391.049	289.677
ENSMUSG00000042462	-0.319575	0.00567453	Dctpp1	7	127256959	127260709	-1	protein_coding	513	61.4711	61.279	61.651	49.2557	119.827	119.452	120.177	96.0151
ENSMUSG00000032583	-0.321836	0.041441	Mon1a	9	107888129	107903125	1	protein_coding	1671	25.7735	24.1302	26.7049	20.4581	15.424	14.4406	15.9814	12.243
ENSMUSG00000020219	-0.321837	0.00830363	Timm13	10	80899450	80900969	-1	protein_coding	288	60.152	56.759	58.3433	46.7474	208.861	197.08	202.581	162.317
ENSMUSG00000023055	-0.323816	0.045839	Calcoco1	15	102706779	102722178	-1	protein_coding	1770	50.3954	49.5317	52.4379	40.5904	28.472	27.984	29.626	22.9324
ENSMUSG00000003528	-0.325592	0.0378812	Slc25a1	16	17925211	17928219	-1	protein_coding	786	143.439	136.801	129.114	108.871	182.493	174.047	164.267	138.513
ENSMUSG00000020101	-0.326594	0.0330231	4632428N05Rik	10	60346851	60372684	1	protein_coding	789	129.914	127.572	127.226	102.258	164.657	161.689	161.25	129.604
ENSMUSG00000031158	-0.330088	0.0065895	Timm17b	X	7899357	7908351	1	protein_coding	482	39.8222	38.0904	39.8424	31.2409	82.6186	79.0258	82.6605	64.8152
ENSMUSG00000042303	-0.332206	0.011724	Sgsm3	15	80977765	81012289	1	protein_coding	1716	36.3048	33.9	34.834	27.8204	21.1566	19.7552	20.2996	16.2123
ENSMUSG00000030609	-0.336877	0.00567453	Aen	7	78895854	78911209	1	protein_coding	893	236.902	241.467	254.154	193.342	265.288	270.4	284.607	216.508
ENSMUSG00000006215	-0.337117	0.0104859	Zbtb17	4	141444654	141467930	1	protein_coding	2385	59.8589	57.3711	58.063	46.2587	25.0981	24.0549	24.3451	19.3957
ENSMUSG00000019433	-0.340081	0.033167	Gipc1	8	83652678	83664788	1	protein_coding	1002	23.282	22.2704	23.9017	18.308	23.2355	22.226	23.854	18.2715
ENSMUSG00000033307	-0.34057	0.0330231	Mif	10	75859353	75860250	-1	protein_coding	348	223.272	233.839	240.082	183.536	641.587	671.952	689.891	527.403
ENSMUSG00000018334	-0.347495	0.000567448	Ksr1	11	79013440	79146407	-1	protein_coding	2033	71.3952	67.3056	72.8076	55.4453	35.1181	33.1066	35.8129	27.2726
ENSMUSG00000002820	-0.35184	0.041441	Atg4d	9	21265299	21274368	1	protein_coding	1425	21.6279	19.7044	21.4536	16.4186	15.1775	13.8276	15.0551	11.5218
ENSMUSG00000043445	-0.356285	0.041441	Pgp	17	24470473	24471591	1	protein_coding	966	34.5251	31.5694	34.18	26.1264	35.7403	32.6805	35.383	27.046
ENSMUSG00000039747	-0.359243	0.038768	Orai2	5	136147464	136170656	-1	protein_coding	753	53.7453	54.499	56.8296	42.9033	71.3749	72.3758	75.4709	56.9765
ENSMUSG00000027952	-0.366974	0.0171153	Pmvk	3	89459118	89469013	1	protein_coding	524	36.577	36.1365	35.077	27.853	69.8033	68.9627	66.9408	53.1545
ENSMUSG00000029401	-0.368156	0.0314821	Rilpl2	5	124463265	124478366	-1	protein_coding	594	285.958	268.705	248.903	207.513	481.41	452.365	419.028	349.348
ENSMUSG00000024772	-0.371428	0.00536322	Ehd1	19	6276725	6300096	1	protein_coding	1605	329.569	316.706	300.836	244.031	205.339	197.325	187.437	152.044
ENSMUSG00000002486	-0.372899	0.019245	Tchp	5	114707760	114722327	1	protein_coding	1075	35.2579	39.1969	38.7024	29.1234	32.7981	36.4622	36.0022	27.0916
ENSMUSG00000045349	-0.375649	0.0477463	Sh2d5	4	138250403	138261332	1	protein_coding	1154	18.1733	17.0677	17.9777	13.6822	15.7481	14.79	15.5786	11.8563
ENSMUSG00000073411	-0.376728	0.033167	H2-D1	17	35262730	35267499	1	protein_coding	684	632.8	585.293	690.626	490.049	925.146	855.692	1009.69	716.446
ENSMUSG00000029545	-0.377049	0.0340896	Acads	5	115110299	115119346	-1	protein_coding	1091	26.4644	23.9183	26.3311	19.7088	24.257	21.9233	24.1348	18.0649
ENSMUSG00000061232	-0.38733	0.0450677	H2-K1	17	33996017	34000333	-1	protein_coding	855	1183.38	1082.63	1284.93	904.977	1384.07	1266.24	1502.85	1058.45
ENSMUSG00000064120	-0.38934	0.0419258	Mocs1	17	49428362	49455435	1	protein_coding	882	15.4724	14.8313	15.4922	11.6624	17.5425	16.8155	17.5648	13.2227
ENSMUSG00000037995	-0.399157	0.041441	Igsf9	1	172481788	172498878	1	protein_coding	2566	45.6636	46.3536	41.1879	33.6516	17.7956	18.0645	16.0514	13.1144
ENSMUSG00000019158	-0.408703	0.041441	Tmem160	7	16452779	16455489	1	protein_coding	567	22.8423	22.0821	20.2576	16.3534	40.2862	38.9455	35.7276	28.842
ENSMUSG00000003873	-0.423468	0.000755315	Bax	7	45461695	45466898	-1	protein_coding	579	219.776	227.083	240.811	170.929	379.578	392.199	415.908	295.214
ENSMUSG00000040857	-0.438133	0.000610599	Erf	7	25242561	25250761	-1	protein_coding	1139	62.7901	58.4069	60.1747	44.6299	55.1274	51.2791	52.8311	39.1834
ENSMUSG00000030956	-0.441378	0.00630314	Fam53b	7	132712082	132813886	-1	protein_coding	900	105.208	105.679	110.501	78.9004	116.898	117.421	122.779	87.6671
ENSMUSG00000001473	-0.456302	0.0477463	Tubb6	18	67390717	67402748	1	protein_coding	1344	8.29105	8.31021	8.46557	6.09182	6.16894	6.18319	6.29879	4.5326
ENSMUSG00000033721	-0.48109	0.0275786	Vav3	3	109340653	109685698	1	protein_coding	2090	23.6588	26.249	23.8082	17.5913	11.32	12.5593	11.3915	8.41691
ENSMUSG00000002083	-0.482349	0.0275786	Bbc3	7	16309616	16318205	1	protein_coding	498	46.2917	47.3894	56.2876	35.8016	92.9553	95.1594	113.027	71.8908
ENSMUSG00000048895	-0.482907	0.0477463	Cdk5r1	11	80477046	80481179	1	protein_coding	585	19.283	18.3154	21.2106	14.0405	32.9624	31.3084	36.2575	24.0008
ENSMUSG00000036278	-0.511712	0.0442941	Macrod1	19	7056768	7198061	1	protein_coding	972	14.1115	14.0779	14.0345	9.8707	14.518	14.4835	14.4388	10.155
ENSMUSG00000027533	-0.536561	0.0104859	Fabp5	3	10012548	10016607	1	protein_coding	408	10.8872	12.0533	12.4834	8.14414	26.6844	29.5425	30.5967	19.9611
ENSMUSG00000032369	-0.546817	0.0104859	Plscr1	9	92250057	92271975	1	protein_coding	987	10.4266	10.3113	10.5212	7.13426	10.564	10.4471	10.6598	7.22823
ENSMUSG00000046598	-0.588088	0.0477463	Bdh1	16	31422280	31458901	1	protein_coding	973	5.44362	6.02667	6.01747	3.87661	5.59468	6.1939	6.18445	3.98418
ENSMUSG00000049892	-0.644612	0.0142009	Rasd1	11	59963181	59964944	-1	protein_coding	843	7.85138	7.81584	7.71806	4.98421	9.31362	9.27145	9.15546	5.91247
ENSMUSG00000036825	-0.649981	0.045839	Ssx2ip	3	146404642	146440139	1	protein_coding	1652	6.36485	5.76771	6.98923	4.07207	3.85281	3.49135	4.23077	2.46493
ENSMUSG00000031239	-0.68474	0.0066112	Itm2a	X	107397099	107403376	-1	protein_coding	792	10.4266	10.476	11.7359	6.77592	13.1649	13.2273	14.8181	8.55546
ENSMUSG00000026482	-0.70019	0.0100409	Rgl1	1	152516759	152766351	-1	protein_coding	2232	33.1014	31.7577	31.844	19.8391	14.8304	14.2284	14.267	8.88849
ENSMUSG00000045136	-0.72472	0.000121648	Tubb2b	13	34127008	34130354	-1	protein_coding	1338	26.6947	26.0842	26.8357	16.0602	19.9512	19.4949	20.0566	12.0032
ENSMUSG00000059970	-0.734462	0.0330231	Hspa2	12	76404176	76406934	1	protein_coding	1902	7.18139	6.45042	7.79281	4.3001	3.77571	3.39139	4.09717	2.26083
ENSMUSG00000047604	-0.742276	0.0320775	Frat2	19	41845978	41848132	-1	protein_coding	696	5.77861	6.12083	5.30733	3.42054	8.30261	8.7943	7.62548	4.91457
ENSMUSG00000017639	-0.802	0.0391938	Rab11fip4	11	79591212	79698023	1	protein_coding	1659	3.68491	4.63771	4.63457	2.47582	2.22117	2.79548	2.79359	1.49236
ENSMUSG00000005125	-0.823317	0.0100409	Ndrg1	15	66929321	66969640	-1	protein_coding	471	7.0139	7.18021	7.75543	4.13722	14.8915	15.2446	16.4659	8.78391
ENSMUSG00000019970	-0.849989	1.46008e-09	Sgk1	10	21882184	21999903	1	protein_coding	1142	25.2082	23.9183	27.415	14.1708	22.0737	20.9443	24.0061	12.4088
ENSMUSG00000066026	-0.853018	0.011724	Dhrs3	4	144892827	144928209	1	protein_coding	665	3.60117	3.13104	3.15824	1.82429	5.41529	4.70833	4.74923	2.74329
ENSMUSG00000014599	-0.857972	0.0423704	Csf1	3	107741048	107760469	-1	protein_coding	1085	18.8642	18.9275	22.5935	11.1086	17.3864	17.4447	20.8235	10.2383
ENSMUSG00000045763	-0.902762	0.0248538	Basp1	15	25363285	25413764	-1	protein_coding	681	4.60614	4.59063	5.0457	2.54097	6.76379	6.74101	7.40926	3.73123
ENSMUSG00000051339	-1.12115	0.000121648	2900026A02Rik	5	113086323	113163351	-1	protein_coding	927	5.90424	5.74417	5.58765	2.6387	6.36919	6.19651	6.02767	2.84649

## Sheet: Supplemental Table 1C LPS
Supplemental Table 1C	Genes differentially expressed between WT and Themis2KO/KO follicular B cells after 6 h stimulation with LPS in vitro
Ensembl gene ID	log(2)FC THEMIS2KO/WT	FDR	Associated Gene Name	Chromosome	Gene Start [bp]	Gene End [bp]	Strand	Gene Biotype	Rounded Gene Length [bp]	LPS WT_1 normalised counts	LPS WT_2 normalised counts	LPS WT_3 normalised counts	LPS THEMIS2KO_1 normalised counts	LPS THEMIS2KO_2 normalised counts	LPS THEMIS2KO_3 normalised counts	LPS WT_1 read density	LPS WT_2 read density	LPS WT_3 read density	LPS THEMIS2KO_1 read density	LPS THEMIS2KO_2 read density	LPS THEMIS2KO_3 read density
ENSMUSG00000058626	2.48026	0.00477741	Capn11	17	45630204	45659325	-1	protein_coding	1798	0.0241672	0.334715	0.782824	3.09189	0.478235	2.73989	0.0134412	0.18616	0.435386	1.71963	0.265982	1.52385
ENSMUSG00000044037	1.97321	0.0244307	Als2cl	9	110879870	110900530	1	protein_coding	2859	0.314174	0.578144	0.753831	1.75361	3.86573	0.878831	0.109889	0.202219	0.263669	0.613365	1.35213	0.307391
ENSMUSG00000031618	1.3498	0.0170059	Nr3c2	8	76899442	77245012	1	protein_coding	2469	0.942521	0.517287	0.463896	2.21509	1.83323	1.03392	0.381742	0.209513	0.187888	0.89716	0.742501	0.41876
ENSMUSG00000055809	1.11323	0.00292802	Dnaaf3	7	4522933	4532453	-1	protein_coding	1761	0.797518	0.882431	1.01477	2.53812	1.51441	1.83521	0.452878	0.501096	0.576248	1.4413	0.859972	1.04214
ENSMUSG00000030742	1.06597	0.0056558	Lat	7	126363832	126369543	-1	protein_coding	729	0.894187	0.943288	0.956785	1.79976	2.82956	1.34409	1.22659	1.29395	1.31246	2.46881	3.88142	1.84375
ENSMUSG00000027978	0.975699	0.000528639	Prss12	3	123446913	123506602	1	protein_coding	2286	3.21424	2.64729	1.97156	6.32223	4.22441	5.01451	1.40605	1.15805	0.862449	2.76563	1.84795	2.19357
ENSMUSG00000062783	0.887777	1.27254e-07	Csprs	GL456221.1	111572	163011	-1	protein_coding	891	3.55258	2.58643	3.30526	6.04534	5.69897	5.86749	3.98718	2.90284	3.7096	6.7849	6.39615	6.58529
ENSMUSG00000043833	0.87712	0.0320523	2900005J15Rik	5	25100983	25110109	1	processed_transcript	NA	1.08752	1.39972	1.04377	2.21509	1.99265	2.24877	NA	NA	NA	NA	NA	NA
ENSMUSG00000052512	0.820253	0.0474439	Nav2	7	49246189	49610087	1	protein_coding	6510	3.60092	3.86444	2.69639	6.41453	5.93808	5.63486	0.553136	0.593616	0.414193	0.985334	0.912148	0.86557
ENSMUSG00000045672	0.696511	0.0320523	Col27a1	4	63214004	63334991	1	protein_coding	3497	5.99347	5.29458	4.84191	9.92175	6.0975	10.1066	1.71389	1.51404	1.38459	2.83722	1.74364	2.89007
ENSMUSG00000022231	0.68634	0.00644348	Sema5a	15	32244813	32696341	1	protein_coding	3225	14.2587	15.6708	11.5394	23.5815	25.3863	17.9385	4.42129	4.85915	3.57811	7.31208	7.87172	5.56232
ENSMUSG00000014686	0.654869	0.0244307	Ceacam16	7	19852097	19861299	-1	protein_coding	1281	1.88504	1.704	1.7686	3.36878	2.39117	2.76573	1.47154	1.33021	1.38064	2.6298	1.86665	2.15904
ENSMUSG00000014932	0.600435	0.00687922	Yes1	5	32611171	32687066	1	protein_coding	1626	2.90007	2.64729	2.89935	4.33788	3.70632	4.67848	1.78356	1.6281	1.78312	2.66782	2.27941	2.8773
ENSMUSG00000038807	0.581313	0.0170059	Rap1gap2	11	74383356	74590186	-1	protein_coding	1939	2.44089	2.16043	2.31948	2.9073	3.86573	3.54117	1.25884	1.1142	1.19622	1.49938	1.99367	1.82629
ENSMUSG00000074794	0.568167	0.0171968	Arrdc3	13	80883384	80896035	1	protein_coding	976	30.4749	35.7537	33.6904	45.64	54.8775	47.5861	31.2242	36.6328	34.5189	46.7623	56.2269	48.7563
ENSMUSG00000034171	0.56587	0.00766801	Faah	4	115967145	116017926	-1	protein_coding	1740	13.7028	13.5103	12.4672	21.8278	21.6003	15.6122	7.87518	7.76455	7.16506	12.5447	12.414	8.97252
ENSMUSG00000026604	0.534319	0.0128342	Ptpn14	1	189728268	189876695	1	protein_coding	3570	6.01764	6.17701	4.95789	9.04494	7.41264	8.42644	1.68561	1.73026	1.38876	2.5336	2.07637	2.36035
ENSMUSG00000079457	0.530466	0.00600257	Gm7609	1	85199613	85213786	1	pseudogene	NA	4.64011	4.50344	4.0011	6.36838	6.45617	6.22936	NA	NA	NA	NA	NA	NA
ENSMUSG00000019737	0.524572	0.000769316	Syne4	7	30314807	30319046	1	protein_coding	646	6.13847	5.8423	6.26259	9.82945	8.01044	8.55568	9.50228	9.04381	9.69442	15.2159	12.4001	13.2441
ENSMUSG00000021094	0.514623	0.0170059	Dhrs7	12	72650356	72664828	-1	protein_coding	1017	3.26257	3.46887	2.84136	5.35313	4.42367	4.10983	3.20804	3.41088	2.79387	5.26365	4.34973	4.04113
ENSMUSG00000018800	0.501528	0.0492124	Abca5	11	110269369	110337716	-1	protein_coding	4102	4.83344	5.2033	4.37802	6.69141	7.41264	6.3586	1.17831	1.26848	1.06729	1.63126	1.80708	1.55012
ENSMUSG00000048581	0.482833	0.0171968	E130311K13Rik	3	63914684	63929472	-1	protein_coding	885	3.0934	3.10372	3.74016	4.75321	4.94176	4.29076	3.49537	3.50703	4.22617	5.37086	5.58391	4.84832
ENSMUSG00000040415	0.482641	0.015502	Dtx3	10	127190378	127195728	-1	protein_coding	823	9.95689	9.70674	12.4962	14.1673	13.3507	17.1631	12.0983	11.7943	15.1837	17.2143	16.222	20.8543
ENSMUSG00000042500	0.469092	0.0112441	Ago4	4	126489541	126533472	-1	protein_coding	2586	9.81189	9.98059	7.27737	14.3519	12.5138	10.9337	3.79423	3.85947	2.81414	5.54986	4.83906	4.22803
ENSMUSG00000005686	0.449045	0.00477741	Ampd3	7	110768206	110812405	1	protein_coding	1872	5.26845	5.32501	5.47977	7.70666	7.25323	7.08235	2.81434	2.84456	2.92723	4.11681	3.87459	3.7833
ENSMUSG00000090086	0.431394	1.59866e-05	AI480526	5	123133723	123141666	-1	lincRNA	NA	39.1751	40.9265	41.9826	56.9462	54.1601	53.6087	NA	NA	NA	NA	NA	NA
ENSMUSG00000033209	0.402003	0.0277285	Ttc28	5	110879803	111289780	1	protein_coding	7400	9.86022	10.0415	9.13295	16.1978	11.5972	10.9854	1.33246	1.35695	1.23418	2.1889	1.56719	1.48451
ENSMUSG00000035835	0.400676	0.00197613	BC005764	10	79860475	79874634	-1	protein_coding	1076	9.73939	9.43288	10.4667	13.2905	12.6732	13.1566	9.05148	8.76662	9.72737	12.3518	11.7781	12.2273
ENSMUSG00000012126	0.389478	1.32078e-05	Ubxn11	4	134102570	134127593	1	protein_coding	1044	42.2926	43.0565	43.6642	57.7307	57.0295	54.41	40.5102	41.2419	41.8239	55.2976	54.626	52.1169
ENSMUSG00000079190	0.375132	0.0280621	AC133103.1	GL456211.1	167446	196478	1	protein_coding	792	4.83344	5.05115	5.13185	6.41453	6.53588	6.48784	6.10283	6.37772	6.47961	8.09915	8.25237	8.19172
ENSMUSG00000056185	0.370008	0.0320523	Snx32	19	5495278	5510489	-1	protein_coding	1215	4.88178	4.92944	5.59574	6.9683	6.81485	6.25521	4.01792	4.05715	4.60555	5.73522	5.60893	5.14832
ENSMUSG00000073434	0.368052	0.00328668	Wdr90	17	25844771	25861501	-1	protein_coding	5358	23.708	23.9473	21.6291	32.1188	28.6144	28.898	4.42479	4.46946	4.03679	5.99455	5.3405	5.39344
ENSMUSG00000032657	0.36342	0.0320523	Fam189b	3	89183143	89189295	1	protein_coding	1385	6.67015	5.59887	5.53776	8.16814	7.85102	7.18574	4.81599	4.04251	3.99838	5.89757	5.66861	5.18826
ENSMUSG00000041995	0.361869	0.017761	Zbed3	13	95325237	95337841	1	protein_coding	687	6.88766	7.02902	6.75548	9.64486	8.28941	8.73662	10.0257	10.2315	9.83331	14.0391	12.0661	12.7171
ENSMUSG00000097033	0.357936	0.00133076	AC122371.1	13	69809914	69816094	-1	lincRNA	NA	10.4886	10.2545	10.0607	12.7368	13.3109	13.3634	NA	NA	NA	NA	NA	NA
ENSMUSG00000063897	0.347316	0.000570831	CAAA01118383.1	GL456216.1	15881	36183	1	protein_coding	1008	27.7681	26.7163	27.1379	36.8258	33.317	33.9384	27.5477	26.5043	26.9225	36.5336	33.0526	33.669
ENSMUSG00000053560	0.345686	0.0127822	Ier2	8	84661331	84662852	-1	protein_coding	666	47.9478	43.9998	41.3447	61.6994	54.0007	53.9964	71.9936	66.0658	62.0792	92.6418	81.0821	81.0757
ENSMUSG00000024462	0.344711	0.00274766	Gabbr1	17	37045966	37075067	1	protein_coding	1788	84.9719	85.9001	91.6194	118.738	104.295	110.397	47.5234	48.0425	51.2413	66.4083	58.3306	61.7431
ENSMUSG00000012123	0.339863	0.0320523	Aim1l	4	134065912	134092504	1	protein_coding	3209	5.94513	6.63344	6.75548	8.86035	7.93073	7.78024	1.85264	2.06714	2.10517	2.76109	2.4714	2.42451
ENSMUSG00000015335	0.338146	0.0212022	Zdhhc12	2	30090944	30093648	-1	protein_coding	825	14.0895	13.4799	14.3518	19.9819	15.981	17.2406	17.0782	16.3393	17.3961	24.2205	19.3709	20.8977
ENSMUSG00000034833	0.330323	0.0170059	Tespa1	10	130322852	130362642	1	protein_coding	1377	13.002	14.7275	11.7134	17.3977	17.2962	15.1469	9.44224	10.6953	8.50644	12.6345	12.5608	10.9999
ENSMUSG00000024330	0.324833	0.0317123	Col11a2	17	34039437	34066685	1	protein_coding	4313	7.66101	7.42459	7.53831	9.22953	9.88352	9.27942	1.77626	1.72144	1.74781	2.13993	2.29157	2.1515
ENSMUSG00000000682	0.316593	0.0171968	Cd52	4	134082448	134095082	-1	protein_coding	225	564.594	532.836	489.004	682.201	656.019	637.721	2509.31	2368.16	2173.35	3032	2915.64	2834.32
ENSMUSG00000072653	0.304456	0.0276753	Zfp783	6	47943171	47955913	1	pseudogene	NA	24.3364	23.5213	29.4574	29.673	33.1975	32.4392	NA	NA	NA	NA	NA	NA
ENSMUSG00000034121	0.29933	0.0130631	Mks1	11	87853215	87863803	1	protein_coding	1686	10.0536	10.8326	10.1477	13.7059	12.3146	12.3295	5.96297	6.42503	6.01881	8.12922	7.304	7.31286
ENSMUSG00000067370	0.299018	0.0409733	B3galt4	17	33949914	33951488	-1	protein_coding	1116	7.58851	8.06359	7.53831	10.5217	9.44514	8.84001	6.79974	7.22544	6.75476	9.42802	8.46339	7.92115
ENSMUSG00000052837	0.295865	0.0391313	Junb	8	84976909	84978748	-1	protein_coding	1035	113.683	105.892	100.23	145.273	124.341	123.347	109.838	102.311	96.8411	140.36	120.136	119.175
ENSMUSG00000022372	0.294199	0.00932715	Sla	15	66780819	66831829	-1	protein_coding	858	32.0699	32.7108	31.11	37.6565	44.436	35.7736	37.3775	38.1245	36.2588	43.8887	51.7902	41.6942
ENSMUSG00000029860	0.289112	0.015502	Zyx	6	42349828	42360146	1	protein_coding	1695	38.0392	38.3401	32.8206	48.7781	43.5194	41.5635	22.442	22.6195	19.3632	28.7776	25.6752	24.5213
ENSMUSG00000027368	0.28367	0.00736213	Dusp2	2	127336159	127338376	1	protein_coding	957	155.057	149.496	142.88	193.359	170.57	180.936	162.024	156.213	149.3	202.047	178.235	189.066
ENSMUSG00000035545	0.280002	0.0205947	Leng8	7	4137039	4148173	1	protein_coding	1773	394.433	410.269	448.065	530.329	505.813	485.115	222.467	231.398	252.716	299.114	285.287	273.612
ENSMUSG00000095041	0.278031	0.0291433	AC149090.1	JH584304.1	52190	59690	-1	protein_coding	441	380.754	391.099	386.715	503.01	489.115	413.154	863.389	886.847	876.905	1140.61	1109.1	936.857
ENSMUSG00000002763	0.276608	0.00133076	Pex6	17	46711463	46725541	1	protein_coding	2946	48.7453	48.3815	48.4191	65.7143	55.8738	55.3664	16.5463	16.4228	16.4356	22.3063	18.966	18.7937
ENSMUSG00000037266	0.275131	0.00265805	D4Wsu53e	4	134923592	134927671	1	protein_coding	897	453.232	444.41	442.528	534.759	538.373	548.546	505.275	495.441	493.342	596.164	600.193	611.534
ENSMUSG00000021263	0.272521	0.0205093	Degs2	12	108686792	108702306	-1	protein_coding	916	22.5963	21.4826	21.3682	25.5197	27.2195	26.3391	24.6685	23.4526	23.3277	27.8599	29.7157	28.7545
ENSMUSG00000045252	0.272259	0.0187792	Zfp574	7	25077205	25083492	1	protein_coding	2703	29.8223	29.7288	26.819	37.3335	34.672	32.6977	11.0331	10.9984	9.92193	13.8119	12.8272	12.0968
ENSMUSG00000037280	0.270047	0.0261159	Galnt6	15	100691813	100729376	-1	protein_coding	1869	38.2567	36.6057	31.371	46.8399	39.6537	41.9254	20.4691	19.5857	16.7849	25.0615	21.2165	22.432
ENSMUSG00000020893	0.26374	0.00788994	Per1	11	69095217	69109960	1	protein_coding	3209	92.6813	85.6262	85.7917	115.923	104.933	96.9558	28.8817	26.6831	26.7347	36.1243	32.6995	30.2137
ENSMUSG00000028454	0.263367	2.7724e-05	Pigo	4	43017635	43025819	-1	protein_coding	2837	73.4683	72.1767	71.8749	89.2957	86.2019	85.867	25.8965	25.4412	25.3348	31.4754	30.3849	30.2668
ENSMUSG00000024869	0.261314	0.00788994	Nudt8	19	4000580	4005816	1	protein_coding	609	15.5154	14.7275	15.1636	18.4129	17.6947	18.3521	25.4768	24.183	24.8992	30.2347	29.0553	30.1348
ENSMUSG00000019039	0.259936	0.0112441	Dalrd3	9	108569892	108572771	1	protein_coding	1617	47.5127	50.4811	46.2156	59.3921	59.3808	54.2032	29.3833	31.219	28.5811	36.7298	36.7228	33.5208
ENSMUSG00000023908	0.259622	0.0159688	Pkmyt1	17	23726336	23736729	1	protein_coding	1473	32.4082	30.6112	31.6609	40.7945	34.7119	38.0224	22.0015	20.7815	21.4942	27.6949	23.5654	25.8129
ENSMUSG00000025409	0.258974	0.0301107	Mbd6	10	127281956	127289018	-1	protein_coding	1903	83.8361	81.6705	85.6178	106.924	101.346	92.6392	44.0547	42.9167	44.991	56.1872	53.2559	48.6806
ENSMUSG00000057411	0.257131	0.0145176	Fam173a	17	25790508	25792284	-1	protein_coding	690	20.3246	20.235	18.1499	24.1814	23.8719	22.436	29.456	29.3262	26.3042	35.0455	34.597	32.516
ENSMUSG00000030741	0.256236	0.00410061	Spns1	7	126370060	126377450	-1	protein_coding	1135	53.4579	53.2501	52.4202	68.76	62.6089	59.2953	47.0995	46.9164	46.1852	60.5815	55.1621	52.2425
ENSMUSG00000002668	0.254488	0.00932715	Dennd1c	17	57066056	57078510	-1	protein_coding	2361	78.2293	72.3593	76.0209	98.6637	87.4373	84.8331	33.134	30.6477	32.1986	41.789	37.034	35.931
ENSMUSG00000057948	0.253763	0.00736213	Unc13d	11	116062095	116077961	-1	protein_coding	2959	44.516	48.0164	43.4033	56.8539	54.0406	51.4892	15.0443	16.2272	14.6682	19.2139	18.2631	17.4009
ENSMUSG00000071649	0.252776	0.0174105	B3gat3	19	8920374	8927234	1	protein_coding	1008	40.6734	40.6527	38.7643	51.8238	45.0338	46.5264	40.3506	40.33	38.4566	51.4125	44.6764	46.1571
ENSMUSG00000020894	0.251408	0.000769214	Vamp2	11	69088490	69092384	1	protein_coding	414	89.3704	89.3081	91.7934	112.646	102.023	107.424	215.87	215.72	221.723	272.093	246.433	259.479
ENSMUSG00000040712	0.251178	0.0244307	Camta2	11	70669463	70688105	-1	protein_coding	3165	58.823	58.849	52.7392	72.175	68.9854	62.1644	18.5855	18.5937	16.6632	22.8041	21.7963	19.6412
ENSMUSG00000029404	0.249972	0.0108965	Arl6ip4	5	124116089	124118196	1	protein_coding	592	33.8583	30.7329	31.052	38.5333	40.4906	35.2825	57.193	51.9137	52.4528	65.09	68.3962	59.5988
ENSMUSG00000066892	0.249779	0.00788994	Fbxl12	9	20618118	20644767	-1	protein_coding	723	42.051	41.596	40.5909	51.4085	49.4575	47.2243	58.1618	57.5324	56.1423	71.1044	68.4059	65.3171
ENSMUSG00000038644	0.245772	0.0357386	Pold1	7	44532746	44548849	-1	protein_coding	2948	123.494	118.063	105.797	148.319	139.565	124.587	41.8909	40.0486	35.8878	50.3116	47.3422	42.2616
ENSMUSG00000022559	0.241504	0.0112441	Fbxl6	15	76535730	76538746	-1	protein_coding	1608	61.3122	59.6401	59.5816	76.1898	70.978	66.817	38.1295	37.0896	37.0532	47.3817	44.1406	41.5529
ENSMUSG00000023764	0.239119	0.00876282	Sfi1	11	3131850	3193463	-1	protein_coding	2804	143.577	152.234	149.722	189.113	179.976	157.466	51.2045	54.2919	53.396	67.4441	64.1854	56.1576
ENSMUSG00000060862	0.239064	0.0091127	Zbtb40	4	136979732	137048801	-1	protein_coding	3777	41.9301	46.3733	42.3595	53.0698	51.9283	49.3955	11.1014	12.2778	11.2151	14.0508	13.7486	13.078
ENSMUSG00000027947	0.238832	0.0301107	Il6ra	3	89869324	89913162	-1	protein_coding	1383	35.405	35.0538	30.5012	40.7484	40.5703	38.1258	25.6001	25.3462	22.0543	29.4638	29.335	27.5674
ENSMUSG00000025572	0.235349	0.0205947	Tmc6	11	117765988	117782198	-1	protein_coding	1062	89.9745	89.4906	88.4881	111.862	101.226	102.616	84.7218	84.2661	83.3222	105.331	95.3168	96.6257
ENSMUSG00000026944	0.234085	0.0171968	Abca2	2	25428703	25448540	1	protein_coding	7302	56.9621	63.7176	62.0171	77.1589	72.2135	65.9382	7.80089	8.72604	8.49316	10.5668	9.88955	9.03016
ENSMUSG00000045193	0.228078	0.0244307	Cirbp	10	80165985	80172786	1	protein_coding	473	88.9837	81.7313	86.7775	104.017	100.469	97.4469	188.126	172.794	183.462	219.909	212.408	206.019
ENSMUSG00000037679	0.227173	0.00265805	Inf2	12	112588784	112615556	1	protein_coding	3816	129.101	129.93	127.339	160.132	146.938	145.679	33.8316	34.0488	33.3699	41.9634	38.5057	38.1759
ENSMUSG00000060601	0.223561	0.0357386	Nr1h2	7	44549616	44553951	-1	protein_coding	1337	119.12	119.067	114.988	149.98	139.047	124.019	89.0951	89.0556	86.0046	112.176	103.999	92.7589
ENSMUSG00000020153	0.221109	0.0435859	Ndufs7	10	80249121	80256794	1	protein_coding	675	46.6911	46.4645	47.4334	58.3307	54.5985	51.3599	69.1719	68.8364	70.2716	86.4158	80.8867	76.0888
ENSMUSG00000054874	0.220083	0.0117062	Pcnxl3	19	5664635	5688908	-1	protein_coding	3818	249.962	262.356	254.708	317.404	297.861	278.693	65.4692	68.7155	66.7124	83.1335	78.0148	72.9945
ENSMUSG00000024180	0.218166	0.0343156	Tmem8	17	26113316	26123254	1	protein_coding	1935	34.8975	32.4369	32.4147	41.5329	35.9872	38.772	18.0349	16.7633	16.7518	21.464	18.598	20.0372
ENSMUSG00000029602	0.217878	0.0347934	Rasal1	5	120648812	120679597	1	protein_coding	2214	71.0516	68.8904	64.3945	84.4964	76.7966	76.7426	32.092	31.1158	29.0852	38.1646	34.6868	34.6624
ENSMUSG00000039205	0.21439	0.0317123	Ciz1	2	32352327	32380226	1	protein_coding	1900	99.6656	99.8972	104.203	130.598	112.863	109.57	52.4556	52.5775	54.8435	68.7357	59.4018	57.6682
ENSMUSG00000092417	0.213615	0.0398041	Gpank1	17	35121455	35124814	1	protein_coding	734	25.0614	26.1078	24.4125	29.3961	29.7303	28.6137	34.1436	35.5692	33.2596	40.0491	40.5045	38.9833
ENSMUSG00000039263	0.211124	0.0174105	Npepl1	2	174110349	174123070	1	protein_coding	1227	96.2822	102.21	102.84	119.799	112.664	116.316	78.4696	83.3006	83.8141	97.636	91.8209	94.797
ENSMUSG00000041354	0.209376	0.0450553	Rgl2	17	33929543	33937687	1	protein_coding	1908	131.228	124.149	123.773	156.394	143.032	139.424	68.7778	65.0675	64.8707	81.9677	74.9644	73.0734
ENSMUSG00000030337	0.200996	0.0170059	Vamp1	6	125215551	125244543	1	protein_coding	413	59.548	57.6623	56.9432	69.0831	68.9455	62.7847	144.184	139.618	137.877	167.271	166.938	152.021
ENSMUSG00000030871	0.197418	0.0357386	Ears2	7	122037213	122067263	-1	protein_coding	1572	28.5898	27.7814	29.6603	31.5189	33.1975	33.6799	18.1869	17.6726	18.8679	20.0502	21.118	21.4249
ENSMUSG00000026213	0.197058	0.0320523	Stk11ip	1	75521529	75537335	1	protein_coding	3219	68.4657	68.4949	66.2791	81.4506	76.2785	75.5795	21.2693	21.2783	20.59	25.3031	23.6963	23.4792
ENSMUSG00000042404	0.194356	0.0148958	Dennd4b	3	90265185	90280669	1	protein_coding	3213	266.54	274.466	260.651	327.049	300.531	290.299	82.9568	85.4237	81.124	101.789	93.5359	90.3513
ENSMUSG00000047767	0.193378	0.0260437	Atg16l2	7	101289392	101302251	-1	protein_coding	1391	62.1339	58.8794	60.0165	72.2673	71.9345	63.586	44.6685	42.3288	43.1463	51.9535	51.7142	45.7125
ENSMUSG00000004661	0.192145	0.0170059	Arid3b	9	57790353	57836793	-1	protein_coding	1117	68.5866	69.6816	66.2791	80.4354	78.5899	75.0625	61.4025	62.3828	59.3367	72.0102	70.3581	67.2001
ENSMUSG00000022946	0.185536	0.0482239	Dopey2	16	93711907	93810585	1	protein_coding	6888	35.7191	37.3968	34.9082	43.3327	41.8057	38.255	5.18571	5.42927	5.06797	6.29104	6.06935	5.55386
ENSMUSG00000044763	0.18425	0.0170059	Trmt10c	16	56032609	56037819	-1	protein_coding	1245	47.6819	47.4383	47.8683	52.3315	53.3232	56.3227	38.2987	38.103	38.4484	42.0333	42.8299	45.2392
ENSMUSG00000015377	0.182075	0.00878506	Dennd6b	15	89182217	89196474	-1	protein_coding	1758	57.0588	58.8794	59.7556	68.2986	66.913	64.439	32.4567	33.4923	33.9907	38.8501	38.062	36.6547
ENSMUSG00000038342	0.18103	0.0244307	Mlxip	5	123394798	123457932	1	protein_coding	2036	254.964	252.314	257.984	293.499	291.723	282.596	125.228	123.926	126.711	144.155	143.283	138.8
ENSMUSG00000001127	0.178314	0.0212972	Araf	X	20797814	20860519	1	protein_coding	1135	99.5206	104.827	102.724	115.692	118.084	113.731	87.6833	92.3583	90.5057	101.931	104.039	100.204
ENSMUSG00000056260	0.17772	0.0401066	Lrif1	3	106684987	106736577	1	protein_coding	1174	51.3553	48.9597	50.0718	53.439	56.631	59.5537	43.7439	41.7033	42.6506	45.5187	48.2376	50.7272
ENSMUSG00000020455	0.17127	0.0317123	Trim11	11	58978093	58991458	1	protein_coding	1244	79.8485	78.445	80.4569	94.8335	88.3938	86.1772	64.1869	63.0587	64.676	76.2327	71.0561	69.2742
ENSMUSG00000026229	-0.142571	0.0398118	Psmd1	1	86064387	86139151	1	protein_coding	1623	202.135	201.377	203.418	178.038	185.117	186.338	124.544	124.077	125.335	109.697	114.058	114.811
ENSMUSG00000025130	-0.142785	0.0351515	P4hb	11	120560298	120573253	-1	protein_coding	1255	329.182	313.567	323.19	294.376	291.883	288.929	262.296	249.854	257.522	234.563	232.576	230.222
ENSMUSG00000021595	-0.143727	0.0398118	Nsun2	13	69533746	69635780	1	protein_coding	2042	386.047	381.575	397.182	339.693	353.974	360.243	189.053	186.863	194.506	166.353	173.347	176.417
ENSMUSG00000001440	-0.144135	0.0357386	Kpnb1	11	97159714	97187881	-1	protein_coding	2631	640.262	638.393	647.106	560.556	592.613	589.153	243.353	242.643	245.954	213.058	225.242	223.927
ENSMUSG00000028826	-0.147504	0.0435859	Tmem57	4	134802759	134853345	-1	protein_coding	1054	69.9641	66.304	68.8595	63.6376	60.8953	61.0271	66.3796	62.907	65.3316	60.3773	57.7754	57.9005
ENSMUSG00000062203	-0.14796	0.0375952	Gspt1	16	11219292	11254270	-1	protein_coding	1763	210.061	211.935	218.524	185.421	193.964	198.176	119.15	120.213	123.95	105.174	110.019	112.409
ENSMUSG00000020738	-0.150402	0.0486385	Sumo2	11	115523102	115536276	-1	protein_coding	194	99.9556	95.0895	101.564	89.2034	90.227	88.0124	515.235	490.152	523.527	459.812	465.088	453.672
ENSMUSG00000030168	-0.151978	0.0320523	Adipor2	6	119353150	119417483	-1	protein_coding	1161	159.673	157.134	152.013	141.719	138.13	142.086	137.53	135.343	130.933	122.067	118.975	122.383
ENSMUSG00000025266	-0.153224	0.0398041	Gnl3l	X	150983141	151017322	-1	protein_coding	1184	69.3357	66.4866	67.7288	59.8997	59.3011	63.4568	58.5606	56.1542	57.2034	50.5909	50.0854	53.5953
ENSMUSG00000027597	-0.156641	0.0357386	Ahcy	2	155059310	155074497	-1	protein_coding	1010	105.345	103.275	102.666	92.5722	92.1798	94.3968	104.302	102.252	101.649	91.6557	91.2671	93.4622
ENSMUSG00000037197	-0.157464	0.0375952	Rbm17	2	11585439	11604153	-1	protein_coding	1002	160.446	153.908	166.452	145.504	139.007	146.48	160.126	153.601	166.119	145.213	138.73	146.188
ENSMUSG00000078622	-0.157536	0.0213238	Ccdc47	11	106197408	106216344	-1	protein_coding	971	92.5846	95.9415	94.3448	82.0967	86.5207	84.7555	95.3497	98.8069	97.1625	84.5486	89.1047	87.2868
ENSMUSG00000030978	-0.157571	0.0420718	Rrm1	7	102441695	102469771	1	protein_coding	2379	73.3717	71.1726	73.7015	61.9302	66.5544	66.817	30.8414	29.917	30.98	26.032	27.9758	28.0862
ENSMUSG00000040331	-0.158109	0.0212972	Nsmce4a	7	130532523	130573118	-1	protein_coding	786	108.922	104.522	109.074	97.1408	98.2773	94.0091	138.577	132.98	138.77	123.589	125.035	119.604
ENSMUSG00000027282	-0.158285	0.0250911	Mtch2	2	90847155	90866810	1	protein_coding	727	85.1894	83.9222	84.429	73.9747	73.5685	79.1207	117.179	115.436	116.133	101.753	101.195	108.832
ENSMUSG00000025591	-0.160052	0.0486385	Tma16	8	66474330	66486530	-1	protein_coding	666	77.1176	79.297	84.9799	72.2211	71.9744	71.7798	115.792	119.065	127.597	108.44	108.07	107.778
ENSMUSG00000024359	-0.1607	0.0410307	Hspa9	18	34937414	34954357	-1	protein_coding	2040	602.996	605.652	636.001	527.883	563.361	558.627	295.586	296.888	311.765	258.766	276.157	273.837
ENSMUSG00000031403	-0.161419	0.0486385	Dkc1	X	75095854	75109777	1	protein_coding	867	212.865	222.068	238.008	191.744	201.178	208.18	245.519	256.134	274.519	221.158	232.039	240.115
ENSMUSG00000072872	-0.161892	0.0244307	Rybp	6	100228566	100287441	-1	protein_coding	687	70.1816	68.0689	71.063	60.315	62.3698	64.0513	102.157	99.0813	103.44	87.7948	90.7858	93.2333
ENSMUSG00000063229	-0.162516	0.0354521	Ldha	7	46841475	46855627	1	protein_coding	917	402.795	387.691	394.978	344.031	351.104	363.733	439.253	422.782	430.729	375.17	382.884	396.655
ENSMUSG00000021024	-0.163317	0.017761	Psma6	12	55384222	55418454	1	protein_coding	547	148.628	152.143	149.664	128.106	134.145	139.321	271.715	278.141	273.61	234.197	245.237	254.699
ENSMUSG00000047388	-0.164665	0.0201109	Atmin	8	116943393	116960445	1	protein_coding	2457	77.5043	78.8406	76.8328	70.4213	70.0216	67.8509	31.5443	32.0882	31.271	28.6615	28.4988	27.6154
ENSMUSG00000056851	-0.164729	0.0171968	Pcbp2	15	102470632	102500059	1	protein_coding	1046	318.089	313.476	319.914	280.809	290.687	277.504	304.1	299.69	305.845	268.459	277.904	265.3
ENSMUSG00000042487	-0.16706	0.0420718	Leo1	9	75441524	75466432	1	protein_coding	2004	41.9785	41.9611	41.6636	37.5642	38.3784	36.213	20.9473	20.9387	20.7902	18.7446	19.1509	18.0704
ENSMUSG00000035297	-0.1672	0.0296139	Cops4	5	100518309	100547803	1	protein_coding	749	67.4024	68.5253	68.5986	58.2384	63.4857	60.3033	89.9898	91.4891	91.5869	77.7548	84.7606	80.5118
ENSMUSG00000021650	-0.168553	0.0410307	Ptcd2	13	99319649	99344678	-1	protein_coding	1146	45.9902	45.3387	44.0991	39.2255	38.8964	41.9771	40.1311	39.5625	38.4809	34.2282	33.9411	36.6292
ENSMUSG00000028416	-0.168565	0.0159688	Bag1	4	40936398	40948281	-1	protein_coding	864	94.7838	95.3025	95.2726	83.0658	84.2491	86.2806	109.703	110.304	110.269	96.141	97.5105	99.8617
ENSMUSG00000022024	-0.171717	0.0342204	Sugt1	14	79587691	79629755	1	protein_coding	1011	64.7198	63.8393	65.4383	53.6236	58.783	59.347	64.0156	63.1447	64.7263	53.0402	58.1435	58.7012
ENSMUSG00000027823	-0.172334	0.0432101	Gmps	3	63976106	64022579	1	protein_coding	2082	84.8511	84.1961	87.8213	69.4522	77.7929	80.0253	40.7546	40.44	42.1812	33.3584	37.3645	38.4368
ENSMUSG00000017548	-0.174264	0.0486385	Suz12	11	79993106	80034123	1	protein_coding	1699	211.753	204.207	212.551	172.546	187.946	195.928	124.634	120.192	125.104	101.557	110.622	115.319
ENSMUSG00000037815	-0.17468	0.0210647	Ctnna1	18	35118888	35254773	1	protein_coding	2721	54.5454	58.636	52.9711	49.7933	49.5372	48.0255	20.0461	21.5494	19.4675	18.2996	18.2055	17.65
ENSMUSG00000053289	-0.174787	0.0056558	Ddx10	9	53098454	53248112	-1	protein_coding	2628	124.316	119.919	125.194	107.247	107.922	111.793	47.3045	45.6314	47.6385	40.8094	41.0661	42.539
ENSMUSG00000003814	-0.176491	0.0420718	Calr	8	84841850	84846934	-1	protein_coding	1251	899.576	833.745	857.309	770.481	793.591	728.732	719.086	666.463	685.299	615.892	634.365	582.52
ENSMUSG00000049969	-0.177196	0.0401066	Plekhf2	4	10988662	11007927	-1	protein_coding	671	74.9667	76.1325	74.6872	62.807	68.1883	68.3162	111.724	113.461	111.307	93.6021	101.622	101.813
ENSMUSG00000030753	-0.177235	0.0112441	Prkrir	7	98703103	98718062	1	protein_coding	915	132.122	133.399	138.328	116.431	119.878	120.581	144.396	145.791	151.178	127.247	131.014	131.782
ENSMUSG00000028452	-0.177465	0.00514756	Vcp	4	42979963	43000507	-1	protein_coding	2421	346.413	340.162	339.543	295.345	306.349	305.471	143.087	140.505	140.249	121.993	126.538	126.176
ENSMUSG00000019777	-0.178518	0.0354521	Hdac2	10	36974544	37001889	1	protein_coding	1266	91.9804	92.2292	100.404	80.2969	84.6476	86.1513	72.6544	72.8509	79.3084	63.4257	66.8622	68.05
ENSMUSG00000023932	-0.178538	0.0306433	Cdc5l	17	45391892	45433707	-1	protein_coding	2409	138.768	129.626	135.371	116.477	120.874	119.418	57.604	53.8091	56.1937	48.3507	50.176	49.5715
ENSMUSG00000030662	-0.18102	0.022142	Ipo5	14	120911194	120948042	1	protein_coding	3294	425.85	430.322	454.328	374.211	386.015	395.371	129.281	130.638	137.926	113.604	117.187	120.028
ENSMUSG00000021408	-0.181619	0.017761	Ripk1	13	34002363	34035170	1	protein_coding	1919	51.2587	51.6374	50.7096	44.994	45.6714	44.8204	26.7111	26.9085	26.425	23.4466	23.7996	23.3561
ENSMUSG00000001305	-0.18272	0.0212972	Rrp15	1	186720978	186749358	-1	protein_coding	846	59.1613	58.7577	66.1631	52.5622	54.5586	54.7977	69.9307	69.4536	78.207	62.1303	64.4901	64.7727
ENSMUSG00000062070	-0.184847	0.0205947	Pgk1	X	106187100	106203699	1	protein_coding	1011	109.018	112.099	109.943	93.8182	102.741	94.7328	107.832	110.879	108.747	92.7974	101.623	93.7021
ENSMUSG00000020321	-0.185021	0.0108965	Mdh1	11	21556787	21572367	-1	protein_coding	790	147.855	148.37	149.664	127.921	135.819	128.542	187.158	187.81	189.449	161.926	171.922	162.711
ENSMUSG00000031954	-0.185307	0.0497788	Cfdp1	8	111768473	111854310	-1	protein_coding	888	102.517	94.9069	107.624	84.5887	90.0676	93.2595	115.447	106.877	121.198	95.2575	101.427	105.022
ENSMUSG00000028633	-0.185807	0.0320523	Ctps	4	120539868	120570276	-1	protein_coding	1776	99.6898	101.267	108.61	84.9579	89.7886	96.6973	56.1316	57.0194	61.1541	47.8366	50.5567	54.4467
ENSMUSG00000026377	-0.187046	0.0212972	Mki67ip	1	118321839	118333822	1	protein_coding	750	118.806	113.103	120.12	98.5714	101.984	108.2	158.408	150.804	160.16	131.429	135.978	144.266
ENSMUSG00000026037	-0.187155	0.0441366	Orc2	1	58462771	58505109	-1	protein_coding	1666	64.5748	67.1864	69.2944	56.7616	57.1092	62.1902	38.7604	40.328	41.5933	34.0706	34.2792	37.3291
ENSMUSG00000004043	-0.189568	0.0210647	Stat5a	11	100859351	100885169	1	protein_coding	2159	136.69	141.158	139.575	128.567	116.809	120.839	63.3116	65.3814	64.6478	59.5495	54.1032	55.97
ENSMUSG00000022035	-0.189869	0.0320523	Ccdc25	14	65837302	65866604	1	protein_coding	627	36.7825	38.8269	37.6625	31.2881	32.5997	34.8431	58.6643	61.925	60.0679	49.9013	51.9931	55.5711
ENSMUSG00000032350	-0.191136	0.0250911	Gclc	9	77754535	77794485	1	protein_coding	1914	180.916	180.624	177.324	159.163	158.654	154.364	94.5223	94.3701	92.6459	83.1574	82.8916	80.65
ENSMUSG00000031353	-0.191223	0.0149821	Rbbp7	X	162760402	162779092	1	protein_coding	1090	265.984	270.389	273.177	223.724	237.603	247.133	244.022	248.063	250.621	205.251	217.984	226.727
ENSMUSG00000045624	-0.19165	0.0446023	Esf1	2	140119883	140170564	-1	protein_coding	2538	76.0542	71.9637	79.8771	62.0225	65.7175	71.237	29.9662	28.3545	31.4724	24.4375	25.8934	28.0682
ENSMUSG00000052144	-0.193428	0.0320523	Ppp4r2	6	100833638	100868717	1	protein_coding	1254	168.3	166.08	171.786	139.32	144.148	158.551	134.211	132.44	136.991	111.1	114.951	126.437
ENSMUSG00000004707	-0.193847	0.0236727	Ly9	1	171588624	171607410	-1	protein_coding	1417	267.483	261.291	282.832	234.476	244.856	230.383	188.767	184.397	199.599	165.474	172.799	162.585
ENSMUSG00000021012	-0.194738	0.00328668	Zc3h14	12	98746968	98787774	1	protein_coding	1804	97.4905	94.1766	99.9406	85.927	86.7199	82.5326	54.0413	52.2044	55.3994	47.6314	48.0709	45.7498
ENSMUSG00000029447	-0.195033	0.028399	Cct6a	5	129787439	129845820	1	protein_coding	1599	287.469	287.186	302.982	240.429	261.037	264.761	179.781	179.603	189.482	150.362	163.25	165.579
ENSMUSG00000024528	-0.196674	0.037888	Srfbp1	18	52465693	52490738	1	protein_coding	1326	33.0366	31.9805	33.5455	30.319	27.6181	28.3035	24.9145	24.118	25.2982	22.865	20.8281	21.345
ENSMUSG00000020571	-0.199003	0.0112441	Pdia6	12	17266545	17284770	1	protein_coding	1338	256.076	243.794	260.362	217.955	228.357	216.141	191.387	182.208	194.59	162.896	170.671	161.54
ENSMUSG00000020917	-0.200466	0.0129208	Acly	11	100476353	100528000	-1	protein_coding	3012	650.146	679.076	634.465	561.248	597.315	550.536	215.852	225.457	210.646	186.337	198.312	182.781
ENSMUSG00000020089	-0.20306	0.00788994	Ppa1	10	61648552	61674168	1	protein_coding	870	88.3795	91.8032	97.7371	77.7588	80.1841	82.9979	101.586	105.521	112.341	89.378	92.1656	95.3998
ENSMUSG00000066441	-0.208497	0.00292802	Rdh11	12	79174337	79192293	-1	protein_coding	686	96.838	95.0591	92.5762	83.2504	81.2202	81.8605	141.163	138.57	134.951	121.356	118.397	119.33
ENSMUSG00000027108	-0.208951	0.0171968	Ola1	2	73092801	73218924	-1	protein_coding	982	79.8968	76.6802	86.6905	66.7295	73.0902	70.4874	81.3613	78.0857	88.2796	67.9527	74.43	71.7795
ENSMUSG00000026484	-0.208955	0.0148958	Rnf2	1	151469406	151500823	-1	protein_coding	1011	100.85	97.3412	100.723	82.0967	84.0498	91.9154	99.7525	96.2821	99.6275	81.2035	83.1353	90.9153
ENSMUSG00000024165	-0.210481	0.00625437	Hn1l	17	24942156	24960636	-1	protein_coding	573	75.015	69.7729	72.4257	60.8688	61.2141	65.3178	130.916	121.768	126.397	106.228	106.831	113.993
ENSMUSG00000032575	-0.215659	0.000769316	Manf	9	106838312	106891979	-1	protein_coding	397	80.6702	75.4022	79.5002	66.8218	68.1485	67.9285	203.199	189.93	200.252	168.317	171.659	171.105
ENSMUSG00000000628	-0.215871	0.0301107	Hk2	6	82725025	82774454	-1	protein_coding	2576	53.5787	51.5461	58.3349	44.6248	49.6169	46.4488	20.7992	20.0101	22.6455	17.3233	19.2612	18.0314
ENSMUSG00000020525	-0.228378	0.0128342	Ppm1d	11	85311244	85347066	1	protein_coding	1282	35.9125	35.0842	35.836	28.9807	30.8063	31.1727	28.0129	27.3668	27.9532	22.6059	24.0299	24.3156
ENSMUSG00000026617	-0.236002	0.0227665	Bpnt1	1	185332149	185357777	1	protein_coding	735	23.7322	22.4259	23.6007	18.8282	20.2054	20.0839	32.2887	30.5114	32.1098	25.6167	27.4904	27.325
ENSMUSG00000050471	-0.242832	0.0112441	Fam118b	9	35216965	35267805	-1	protein_coding	887	28.0581	31.0676	29.8923	23.6738	24.8682	26.2099	31.6326	35.0255	33.7004	26.6897	28.0363	29.5489
ENSMUSG00000024378	-0.246329	0.0299802	Stard4	18	33199355	33213862	-1	protein_coding	493	166.512	165.775	163.407	129.029	145.583	143.043	337.753	336.258	331.455	261.722	295.3	290.147
ENSMUSG00000020250	-0.247297	0.00265805	Txnrd1	10	82859206	82897724	1	protein_coding	1500	194.764	206.854	206.898	160.086	175.99	176.102	129.842	137.903	137.932	106.724	117.327	117.402
ENSMUSG00000019837	-0.250074	0.0112441	Gtf3c6	10	40249203	40257665	-1	protein_coding	684	39.4409	41.0178	37.1117	30.8728	32.8388	34.7397	57.6621	59.9676	54.2568	45.1357	48.0099	50.789
ENSMUSG00000032324	-0.258932	0.0131474	Tspan3	9	56135885	56161070	-1	protein_coding	762	24.1672	23.3083	25.4563	18.6437	20.5641	21.3763	31.7155	30.5884	33.4072	24.4667	26.987	28.0529
ENSMUSG00000023832	-0.259195	0.0108965	Acat2	17	12942890	12960747	-1	protein_coding	1149	39.5859	41.7785	38.3004	31.9342	33.9148	33.9384	34.4525	36.3608	33.3337	27.793	29.5168	29.5373
ENSMUSG00000032883	-0.276341	0.0227665	Acsl3	1	78657825	78706987	1	protein_coding	1921	66.1215	68.6166	64.9164	51.6392	57.9063	55.1854	34.4204	35.7192	33.793	26.8814	30.1438	28.7275
ENSMUSG00000096336	-0.280995	0.000528639	Igkv1-135	6	67609745	67610508	1	IG_LV_gene	362	56.1163	54.3151	54.7397	44.4864	47.2656	44.3293	155.017	150.042	151.215	122.89	130.568	122.457
ENSMUSG00000021273	-0.299443	0.0125268	Fdft1	14	63145153	63177793	-1	protein_coding	1251	165.207	167.54	155.55	130.875	139.485	126.552	132.06	133.925	124.341	104.616	111.499	101.16
ENSMUSG00000031349	-0.313835	4.6513e-05	Nsdhl	X	72918557	72958514	1	protein_coding	1089	57.6388	57.7231	57.0302	43.9326	49.7763	45.0272	52.9282	53.0056	52.3693	40.3421	45.7083	41.3473
ENSMUSG00000021569	-0.336604	0.0401066	Trip13	13	73912462	73937767	-1	protein_coding	1299	10.2227	9.12859	10.0897	7.47592	7.97058	7.85779	7.86969	7.0274	7.76731	5.75514	6.13594	6.0491
ENSMUSG00000041220	-0.350339	0.00292802	Elovl6	3	129532386	129638495	1	protein_coding	804	21.1221	24.0082	22.9049	17.1208	18.4519	17.68	26.2713	29.8609	28.4886	21.2945	22.9501	21.9901
ENSMUSG00000004500	-0.363612	0.00810698	Zfp324	7	12965838	12974236	1	protein_coding	750	12.567	13.0843	13.1051	10.614	9.96323	9.66714	16.7559	17.4458	17.4734	14.152	13.2843	12.8895
ENSMUSG00000094694	-0.387674	0.0205947	Ighv1-9	12	114583569	114584002	-1	IG_LV_gene	348	16.2887	15.5186	15.6565	12.506	12.4341	11.4765	46.8066	44.5937	44.9899	35.9368	35.7302	32.9785
ENSMUSG00000026383	-0.389855	0.0158502	Epb4.1l5	1	119545033	119649000	-1	protein_coding	2032	11.7936	11.2282	11.9743	8.30658	10.561	8.01287	5.80394	5.52567	5.89287	4.08788	5.19735	3.94334
ENSMUSG00000037731	-0.433942	2.4594e-09	Themis2	4	132781843	132796387	-1	protein_coding	1992	86.422	82.5529	79.3842	60.315	65.8769	57.977	43.3845	41.4422	39.8515	30.2786	33.0707	29.1049
ENSMUSG00000027533	-0.50726	0.0171968	Fabp5	3	10012548	10016607	1	protein_coding	408	3.60092	3.71229	4.08808	2.21509	3.10853	2.63649	8.82577	9.09876	10.0198	5.42914	7.61894	6.46199
ENSMUSG00000042331	-0.549447	0.00397054	Specc1	11	61956779	62223013	1	protein_coding	2925	5.80013	5.59887	6.26259	3.73796	4.7425	3.67041	1.98295	1.91414	2.14106	1.27794	1.62137	1.25484
ENSMUSG00000045136	-0.574669	1.41929e-05	Tubb2b	13	34127008	34130354	-1	protein_coding	1338	13.9928	14.4536	15.3086	9.13724	10.84	9.40866	10.458	10.8024	11.4414	6.82903	8.10164	7.03189
ENSMUSG00000004267	-0.602929	0.00318953	Eno2	6	124760053	124769673	-1	protein_coding	893	5.70346	5.44673	7.24837	4.66091	3.82588	3.74796	6.38686	6.09936	8.11688	5.21939	4.2843	4.19704
ENSMUSG00000095285	-0.703162	0.0320523	Ighv5-9	12	113661769	113662228	-1	IG_LV_gene	353	2.17505	2.31258	2.2325	1.56902	1.63397	1.05977	6.16161	6.55121	6.32436	4.44482	4.62881	3.00217
ENSMUSG00000024665	-0.763489	0.0199161	Fads2	19	10064164	10101503	-1	protein_coding	1335	1.76421	1.64315	1.91357	0.738363	1.03618	1.2407	1.3215	1.23082	1.43339	0.553081	0.776162	0.929366
ENSMUSG00000029223	-0.971341	0.0091127	Uchl1	5	66676098	66687231	1	protein_coding	672	1.52253	1.36929	1.68162	0.922953	0.836911	0.646199	2.26568	2.03763	2.50241	1.37344	1.2454	0.961606
ENSMUSG00000037443	-1.42149	5.70995e-58	Cep85	4	134129858	134187112	-1	protein_coding	1973	275.41	289.742	280.744	105.309	107.284	103.237	139.589	146.853	142.293	53.3751	54.3761	52.3248
ENSMUSG00000096979	-2.20614	2.35392e-32	AL627077.2	4	146509094	146511764	-1	lincRNA	NA	638.014	628.686	560.328	143.519	152.238	100.368	NA	NA	NA	NA	NA	NA
ENSMUSG00000065037	-2.32725	0.00784672	Rn7sk	9	78175303	78175633	-1	misc_RNA	NA	4.08426	2.19086	0.637857	0.415329	0.518088	0.439416	NA	NA	NA	NA	NA	NA

## Sheet: Supplemental Table 1D CD40L+IL4
Supplemental Table 1D	Genes differentially expressed between WT and Themis2KO/KO follicular B cells after 6 h stimulation with CD40L and IL-4 in vitro
Ensembl gene ID	log(2)FC THEMIS2KO/WT	FDR	Associated Gene Name	Chromosome	Gene Start [bp]	Gene End [bp]	Strand	Gene Biotype	Rounded Gene Length [bp]	CD40L + IL-4 WT_1 normalised counts	CD40L + IL-4 WT_2 normalised counts	CD40L + IL-4 WT_3 normalised counts	CD40L + IL-4 THEMIS2KO_1 normalised counts	CD40L + IL-4 THEMIS2KO_2 normalised counts	CD40L + IL-4 WT_1 read density	CD40L + IL-4 WT_2 read density	CD40L + IL-4 WT_3 read density	CD40L + IL-4 THEMIS2KO_1 read density	CD40L + IL-4 THEMIS2KO_2 read density
ENSMUSG00000065037	3.07098	0.000717349	Rn7sk	9	78175303	78175633	-1	misc_RNA	NA	0.236442	0.29716	0.508938	0.954903	4.59003	NA	NA	NA	NA	NA
ENSMUSG00000093077	2.47647	0.00197383	Mir5105	5	146261003	146261084	1	miRNA	NA	1.65509	2.50464	2.29022	4.87683	18.9976	NA	NA	NA	NA	NA
ENSMUSG00000076258	2.37663	0.00277911	Gm23935	16	11144125	11144181	1	miRNA	NA	4.08706	3.90554	5.1742	7.91205	37.549	NA	NA	NA	NA	NA
ENSMUSG00000098178	2.18138	0.00712355	RP23-81C12.3	17	39846958	39848788	1	lincRNA	NA	155.072	202.833	207.053	379.301	1329	NA	NA	NA	NA	NA
ENSMUSG00000093098	2.13154	0.0277148	Gm22641	7	130834437	130834523	1	miRNA	NA	0.439106	0.551869	0.848229	0.954903	4.2394	NA	NA	NA	NA	NA
ENSMUSG00000075014	2.06126	0.0488409	Gm10800	2	98666547	98667301	-1	protein_coding	660	0.270219	0.466966	0.763406	0.306933	3.63377	0.409423	0.707525	1.15668	0.46505	5.50571
ENSMUSG00000024066	2.04451	0.0488253	Xdh	17	73883908	73950182	-1	protein_coding	4008	0.101332	0.169806	0	0	0.892505	0.0252825	0.0423668	0	0	0.222681
ENSMUSG00000078763	1.9174	0.0414209	Slfn1	11	83116849	83122670	1	protein_coding	1014	0.540438	0.127354	0.424115	0.37514	2.39064	0.532976	0.125596	0.418259	0.369961	2.35763
ENSMUSG00000034171	1.26507	0.0330469	Faah	4	115967145	116017926	-1	protein_coding	1740	0.472883	0.254709	0.933052	0.784385	1.53001	0.271772	0.146384	0.536237	0.450796	0.879315
ENSMUSG00000045092	1.12751	0.0326152	S1pr1	3	115710433	115715055	-1	protein_coding	1149	0.472883	0.466966	1.27234	0.409244	2.26314	0.411561	0.406411	1.10735	0.356174	1.96966
ENSMUSG00000020689	1.04003	0.00193941	Itgb3	11	104608000	104670476	1	protein_coding	2364	3.85062	5.30644	5.51349	7.91205	11.9213	1.62886	2.24469	2.33227	3.34689	5.04286
ENSMUSG00000054892	0.847224	0.0476964	Txk	5	72695978	72752773	-1	protein_coding	1584	1.18221	0.84903	0.848229	1.56877	2.00814	0.746343	0.536004	0.535498	0.990385	1.26776
ENSMUSG00000062593	0.828394	0.0101953	Lilrb4	10	51480640	51496613	1	protein_coding	972	34.5542	32.6452	55.4742	53.304	91.163	35.5496	33.5856	57.0722	54.8396	93.7891
ENSMUSG00000089672	0.778276	0.00759734	Gp49a	10	51480632	51486316	1	protein_coding	912	21.3473	21.8625	32.6568	33.6262	52.4028	23.4071	23.9721	35.8079	36.8709	57.4592
ENSMUSG00000034833	0.755568	0.0101109	Tespa1	10	130322852	130362642	1	protein_coding	1377	1.62131	2.08012	2.54469	3.00112	3.63377	1.17742	1.51062	1.84799	2.17947	2.6389
ENSMUSG00000094924	0.740288	4.0231e-10	Cr2	1	195165745	195171168	-1	protein_coding	1044	27.765	22.3295	29.9425	45.6648	42.7446	26.5948	21.3884	28.6805	43.7403	40.9431
ENSMUSG00000085175	0.72723	0.041099	Gm11423	11	82779601	82781042	-1	antisense	NA	1.62131	1.4858	1.95093	2.52367	2.90064	NA	NA	NA	NA	NA
ENSMUSG00000074056	0.725972	5.49966e-05	Gm10615	9	110117703	110119916	1	protein_coding	408	5.80971	5.51869	5.00455	8.01436	10.2319	14.2395	13.5262	12.2661	19.6431	25.0783
ENSMUSG00000052291	0.694746	0.00858495	5330438D12Rik	10	116581281	116583515	1	pseudogene	NA	2.29686	2.16503	2.9688	3.7173	3.9844	NA	NA	NA	NA	NA
ENSMUSG00000097636	0.691524	0.0119169	AC123702.1	19	53441212	53464796	-1	lincRNA	NA	4.12084	4.24515	4.49562	5.66121	8.06442	NA	NA	NA	NA	NA
ENSMUSG00000039239	0.688635	0.0298238	Tgfb2	1	186623186	186705992	-1	protein_coding	1245	1.89153	2.20748	1.61164	2.89881	3.37877	1.5193	1.77307	1.29449	2.32836	2.71387
ENSMUSG00000025357	0.661697	0.0434366	Dgka	10	128720141	128744056	-1	protein_coding	2193	3.1413	2.9716	3.13845	3.20575	6.50254	1.43242	1.35504	1.43112	1.46181	2.96513
ENSMUSG00000073008	0.633194	3.34334e-06	Gpr174	X	107255878	107296769	1	protein_coding	1008	8.951	7.68372	9.41535	13.4027	13.2601	8.87996	7.62274	9.34062	13.2964	13.1548
ENSMUSG00000062939	0.629504	0.000262569	Stat4	1	51987148	52107188	1	protein_coding	2247	10.1332	10.1459	15.6922	14.6987	20.9739	4.50966	4.51531	6.98364	6.54147	9.33416
ENSMUSG00000030670	0.623868	0.0236078	Cyp2r1	7	114550166	114562972	-1	protein_coding	729	3.10752	3.01406	2.29022	4.50169	4.43065	4.26271	4.13451	3.14159	6.17515	6.07771
ENSMUSG00000064696	0.61237	0.0337247	Gm24148	1	86352008	86352087	-1	snoRNA	NA	3.17507	2.92915	3.05363	4.70631	4.65378	NA	NA	NA	NA	NA
ENSMUSG00000059495	0.58565	0.0328761	Arhgef12	9	42963842	43105718	-1	protein_coding	4633	11.0114	11.0798	16.7101	14.1871	23.8426	2.37674	2.3915	3.60676	3.06219	5.14626
ENSMUSG00000032715	0.569369	0.0214984	Trib3	2	152337422	152344032	-1	protein_coding	1065	5.60704	7.0045	6.78583	9.20799	9.78568	5.26483	6.57699	6.37168	8.646	9.18843
ENSMUSG00000050921	0.552234	0.0236078	P2ry10	X	107088492	107104974	1	protein_coding	1060	55.2936	52.3851	66.0771	84.543	84.8836	52.1637	49.4199	62.3369	79.7576	80.0789
ENSMUSG00000025573	0.549122	0.00858495	6030468B19Rik	11	117797660	117807301	1	protein_coding	759	5.33682	4.83947	5.25902	7.09357	7.93692	7.03139	6.37611	6.92888	9.34594	10.4571
ENSMUSG00000026616	0.539905	9.94498e-09	Cr2	1	195136811	195176715	-1	protein_coding	3099	603.061	497.871	610.047	838.268	819.447	194.599	160.655	196.853	270.496	264.423
ENSMUSG00000031586	0.527982	0.0434366	Rbpms	8	33782643	33929863	-1	protein_coding	469	3.41151	3.77818	3.81703	5.04734	5.41878	7.27402	8.05583	8.13866	10.7619	11.5539
ENSMUSG00000097571	0.507311	0.00103738	Jpx	X	103493558	103506425	1	lincRNA	NA	8.5119	8.06578	8.22782	10.9132	12.6226	NA	NA	NA	NA	NA
ENSMUSG00000036339	0.500291	1.17503e-05	Tmem260	14	48446128	48515135	1	protein_coding	1418	11.079	11.5468	12.2993	17.1542	15.4276	7.8131	8.14302	8.67371	12.0974	10.8798
ENSMUSG00000022901	0.48038	0.000380445	Cd86	16	36603869	36666081	-1	protein_coding	787	42.1879	47.0363	54.2019	57.7034	74.5879	53.606	59.7665	68.8715	73.3207	94.775
ENSMUSG00000027347	0.478869	0.0119169	Rasgrp1	2	117279993	117343001	-1	protein_coding	2014	6.31637	7.21675	7.97336	8.3895	11.0926	3.13623	3.58329	3.95896	4.16559	5.50773
ENSMUSG00000053835	0.476136	0.0225681	H2-T24	17	36005695	36020560	-1	protein_coding	857	5.84348	4.66966	5.00455	6.4797	8.06442	6.81854	5.44885	5.83962	7.56091	9.41006
ENSMUSG00000026080	0.472701	4.43301e-05	Chst10	1	38863877	38898160	-1	protein_coding	1125	84.3759	77.6438	96.1044	113.292	124.473	75.0008	69.0167	85.4261	100.704	110.642
ENSMUSG00000079057	0.464392	0.0452035	Cyp4v3	8	45269671	45333216	-1	protein_coding	778	3.78307	3.73573	3.13845	4.50169	5.51441	4.86255	4.80171	4.034	5.78623	7.08792
ENSMUSG00000090086	0.462581	0.000717349	AI480526	5	123133723	123141666	-1	lincRNA	NA	17.902	16.8108	17.3039	21.2807	26.5201	NA	NA	NA	NA	NA
ENSMUSG00000026723	0.456452	0.0216451	Trdmt1	2	13509014	13544664	-1	protein_coding	1248	5.74215	5.00928	6.44654	8.18488	7.26754	4.60108	4.01384	5.1655	6.5584	5.82335
ENSMUSG00000039853	0.453917	0.0392945	Trim14	4	46494819	46536141	-1	protein_coding	930	6.48525	5.39134	4.75008	7.50281	8.09629	6.97339	5.79714	5.10762	8.06754	8.70569
ENSMUSG00000064337	0.453565	0.00858495	mt-Rnr1	MT	70	1024	1	Mt_rRNA	NA	72.9929	68.0922	76.9344	86.0436	112.679	NA	NA	NA	NA	NA
ENSMUSG00000027010	0.449204	0.0330469	Slc25a12	2	71271063	71367749	-1	protein_coding	1174	4.89772	4.58476	4.0715	5.62711	6.94879	4.17182	3.90525	3.46806	4.79311	5.9189
ENSMUSG00000038520	0.448566	3.99394e-05	Tbc1d17	7	44840901	44849079	-1	protein_coding	1790	48.3692	40.9232	40.5454	52.963	65.8541	27.0219	22.8621	22.651	29.5883	36.79
ENSMUSG00000024677	0.44712	0.0236078	Ms4a6b	19	11516512	11531256	1	protein_coding	577	5.94482	5.90076	6.87066	6.95715	9.69005	10.303	10.2266	11.9076	12.0575	16.7939
ENSMUSG00000024592	0.444153	0.0033669	C330018D20Rik	18	56955833	56975368	-1	protein_coding	348	14.3216	12.5656	13.5717	19.5073	17.2763	41.154	36.1082	38.999	56.0555	49.6447
ENSMUSG00000060301	0.443947	0.0214984	2610008E11Rik	10	79064374	79097600	-1	protein_coding	2010	5.47193	4.3725	3.81703	6.71842	6.18378	2.72236	2.17538	1.89902	3.3425	3.07651
ENSMUSG00000030671	0.441748	0.0301451	Pde3b	7	114415281	114539251	1	protein_coding	3300	15.8416	15.8344	15.8619	19.9165	23.1095	4.80048	4.79831	4.80663	6.03532	7.00288
ENSMUSG00000090958	0.434081	0.0216451	Lrrc32	7	98494222	98501831	1	protein_coding	1992	8.27546	9.04217	8.39747	11.3565	11.8257	4.15435	4.53924	4.2156	5.70107	5.93659
ENSMUSG00000097347	0.434039	0.0433824	AC121292.1	1	180802568	180809483	1	lincRNA	NA	8.98478	9.63649	8.39747	11.527	12.9732	NA	NA	NA	NA	NA
ENSMUSG00000097180	0.430425	0.000717349	AC117663.1	5	23850597	23854924	1	lincRNA	NA	72.5876	66.6064	69.0459	79.939	107.196	NA	NA	NA	NA	NA
ENSMUSG00000028391	0.430362	0.0488409	Wdr31	4	62448653	62470896	-1	protein_coding	884	5.06661	5.64605	5.34384	6.58201	7.77754	5.73145	6.38693	6.04507	7.44571	8.79813
ENSMUSG00000039942	0.429312	0.0225681	Ptger4	15	5206661	5244187	-1	protein_coding	1504	9.559	11.4195	13.0627	13.3345	16.4795	6.35571	7.59272	8.68533	8.86605	10.9571
ENSMUSG00000049775	0.427531	0.000548101	Tmsb4x	X	167207093	167209315	-1	protein_coding	147	208.204	208.267	235.977	269.999	314.194	1416.35	1416.78	1605.29	1836.73	2137.37
ENSMUSG00000055044	0.424048	0.029152	Pdlim1	19	40221173	40271842	-1	protein_coding	804	13.6461	14.9854	15.0985	17.1542	21.7389	16.9727	18.6385	18.7792	21.336	27.0384
ENSMUSG00000023927	0.417273	0.00271052	Satb1	17	51736187	51833290	-1	protein_coding	2016	42.019	44.7014	51.3179	52.2809	69.6791	20.8428	22.1733	25.4553	25.933	34.5631
ENSMUSG00000052676	0.415263	0.0277679	Zmat1	X	134971372	135009209	-1	protein_coding	1897	5.43816	5.73095	5.42867	6.88894	7.87317	2.86671	3.02106	2.86171	3.63149	4.15033
ENSMUSG00000072568	0.407458	0.0488253	Fam84b	15	60818996	60825080	-1	protein_coding	933	4.52617	4.33005	3.64739	5.593	5.76941	4.8512	4.641	3.90931	5.99464	6.18372
ENSMUSG00000072653	0.404384	0.00179579	Zfp783	6	47943171	47955913	1	pseudogene	NA	48.5043	54.5502	54.7108	72.0952	66.7147	NA	NA	NA	NA	NA
ENSMUSG00000027950	0.404219	0.0237488	Chrnb2	3	89753448	89764632	-1	protein_coding	1506	13.1394	12.8628	13.7413	15.8582	19.0295	8.7247	8.54104	9.12438	10.53	12.6358
ENSMUSG00000086859	0.39403	0.0214984	2810008D09Rik	11	117076790	117078955	1	lincRNA	NA	21.0433	21.905	23.7504	25.987	32.0346	NA	NA	NA	NA	NA
ENSMUSG00000097061	0.385582	0.0175821	AC099934.1	12	69197211	69199868	1	protein_coding	543	10.9776	9.25443	8.31265	12.0045	13.4513	20.2167	17.0431	15.3087	22.1077	24.7722
ENSMUSG00000032344	0.381982	0.0239606	Mb21d1	9	78430526	78443237	-1	protein_coding	1134	7.49858	7.64127	7.97336	10.0265	9.91318	6.6125	6.73833	7.03118	8.84169	8.74178
ENSMUSG00000074785	0.379258	0.00115756	Plxnc1	10	94790866	94944578	-1	protein_coding	4008	99.6432	98.6573	107.98	123.66	141.335	24.8611	24.6151	26.941	30.8533	35.2631
ENSMUSG00000031627	0.3792	0.00817319	Irf2	8	46739745	46847458	1	protein_coding	1050	11.7883	11.5468	11.1966	14.46	15.6188	11.227	10.997	10.6635	13.7714	14.8751
ENSMUSG00000043991	0.376064	0.000295643	Pura	18	36281097	36301521	1	protein_coding	966	87.5172	85.7096	89.9123	104.732	122.624	90.5975	88.7263	93.0769	108.419	126.94
ENSMUSG00000026222	0.37501	0.0119169	Sp100	1	85649988	85709998	1	protein_coding	1298	16.7198	19.3579	19.6789	20.9738	26.7114	12.8812	14.9136	15.161	16.1585	20.5789
ENSMUSG00000054237	0.373071	0.00115756	Fra10ac1	19	38188481	38224138	-1	protein_coding	948	17.1251	16.8532	15.4378	21.0079	22.0895	18.0645	17.7777	16.2846	22.1602	23.3012
ENSMUSG00000049950	0.372463	0.000717349	Rpp38	2	3328949	3332643	-1	protein_coding	843	22.5633	23.3059	24.6835	28.7494	31.652	26.7655	27.6463	29.2805	34.1037	37.5469
ENSMUSG00000039783	0.371518	0.0208052	Kmo	1	175620381	175662116	1	protein_coding	1188	9.72788	8.91481	9.41535	12.6525	11.6026	8.18845	7.50405	7.92537	10.6502	9.76647
ENSMUSG00000085334	0.359826	0.0255912	Gm12940	4	127033731	127049398	1	processed_transcript	NA	25.5695	24.9615	29.3487	32.2962	35.4452	NA	NA	NA	NA	NA
ENSMUSG00000014932	0.358401	0.0330469	Yes1	5	32611171	32687066	1	protein_coding	1626	30.5685	30.5651	33.4202	36.3545	44.0834	18.7998	18.7977	20.5536	22.3583	27.1115
ENSMUSG00000089788	0.35452	0.000140384	Gm16586	1	178321108	178324171	-1	processed_transcript	NA	94.3402	97.6384	93.9838	115.509	128.329	NA	NA	NA	NA	NA
ENSMUSG00000050555	0.352178	0.00782315	Hyls1	9	35560820	35570103	-1	protein_coding	945	55.1584	51.4512	68.7914	71.379	76.4367	58.3687	54.4457	72.7951	75.5333	80.8854
ENSMUSG00000074733	0.351762	0.00179579	5830428H23Rik	19	61053840	61140840	-1	processed_transcript	NA	28.373	26.1077	26.804	32.0575	37.2302	NA	NA	NA	NA	NA
ENSMUSG00000015790	0.344353	0.0246995	Surf1	2	26913383	26916530	-1	protein_coding	895	17.902	16.6834	19.17	20.6668	24.4483	20.0022	18.6407	21.419	23.0914	27.3165
ENSMUSG00000047242	0.338277	0.0488253	Taf9b	X	106206883	106221158	-1	protein_coding	698	7.43102	7.42901	6.95548	9.07158	9.46693	10.6462	10.6433	9.96487	12.9965	13.5629
ENSMUSG00000024675	0.338087	0.00511724	Ms4a4c	19	11404770	11427246	1	protein_coding	528	19.118	20.5465	16.7101	23.5997	24.5758	36.2083	38.9139	31.6479	44.6965	46.545
ENSMUSG00000030031	0.336996	0.00016545	Kbtbd8	6	95117240	95129718	1	protein_coding	1701	54.4829	53.3615	57.001	72.8455	65.5672	32.0299	31.3707	33.5103	42.8251	38.5463
ENSMUSG00000000682	0.333387	0.0326152	Cd52	4	134082448	134095082	-1	protein_coding	225	72.824	74.3326	63.7868	94.4331	83.3855	323.662	330.367	283.497	419.703	370.602
ENSMUSG00000020142	0.333311	0.00266426	Slc1a4	11	20302180	20332713	-1	protein_coding	1479	29.2512	29.4613	28.3309	38.6054	34.7439	19.7777	19.9198	19.1554	26.1023	23.4915
ENSMUSG00000074024	0.327097	0.0183167	4632427E13Rik	7	92734166	92741468	-1	antisense	NA	14.8958	14.5609	15.2681	19.0981	18.2007	NA	NA	NA	NA	NA
ENSMUSG00000095123	0.326632	0.0433824	Gm21781	10	4391587	4396424	1	lincRNA	NA	29.0148	27.3812	29.688	31.8187	39.9396	NA	NA	NA	NA	NA
ENSMUSG00000000617	0.324973	0.0337707	Grm6	11	50850685	50866208	1	protein_coding	2616	45.9372	46.6966	50.3	57.0214	61.9335	17.5601	17.8504	19.2278	21.7972	23.6749
ENSMUSG00000027341	0.321015	0.000295643	Tmem230	2	132239492	132247807	-1	protein_coding	363	27.7312	28.1029	28.5853	35.5701	34.5527	76.3945	77.4184	78.7475	97.9894	95.1865
ENSMUSG00000031134	0.316385	0.000741568	Rbmx	X	57383530	57393036	-1	protein_coding	934	58.57	49.0739	57.0858	67.116	69.3923	62.7087	52.5417	61.1197	71.8587	74.2958
ENSMUSG00000052137	0.315949	0.0152507	Rbm12b2	4	12089439	12096243	1	protein_coding	2505	24.0157	22.754	23.3263	28.7153	29.5164	9.58711	9.08343	9.3119	11.4632	11.783
ENSMUSG00000037172	0.315204	0.0326152	E330009J07Rik	6	40401375	40436135	-1	protein_coding	1278	24.6237	26.7444	27.313	32.569	32.3533	19.2674	20.9268	21.3717	25.4844	25.3156
ENSMUSG00000042408	0.308934	0.0194553	Zmym6	4	127077383	127124372	1	protein_coding	3617	14.1189	13.4147	13.1476	17.5975	16.2563	3.90349	3.70878	3.63493	4.86522	4.49443
ENSMUSG00000031246	0.308579	0.0450271	Sh3bgrl	X	109095365	109197873	1	protein_coding	345	13.0043	13.9241	13.9958	17.3247	16.2882	37.6936	40.3597	40.5675	50.2164	47.2122
ENSMUSG00000003038	0.303924	3.86392e-05	Hmgn2	4	133964738	133968650	-1	protein_coding	296	90.8273	90.7188	93.2204	107.256	118.48	306.849	306.483	314.934	362.352	400.27
ENSMUSG00000037266	0.300715	0.00229063	D4Wsu53e	4	134923592	134927671	1	protein_coding	897	249.243	245.242	244.969	295.372	311.93	277.863	273.403	273.098	329.289	347.749
ENSMUSG00000056145	0.296191	0.0369013	AI504432	3	107039504	107054347	1	lincRNA	NA	30.0956	28.8246	32.0631	36.3204	37.7721	NA	NA	NA	NA	NA
ENSMUSG00000054520	0.292517	0.0225681	Sh3bp2	5	34525838	34563638	1	protein_coding	1563	34.5542	33.3669	36.0497	39.3215	45.2309	22.1076	21.348	23.0645	25.1577	28.9385
ENSMUSG00000063894	0.290393	0.00273476	Zkscan8	13	21513222	21531120	-1	protein_coding	1177	48.4367	47.5457	49.5366	59.0335	59.3835	41.1527	40.3956	42.0872	50.1559	50.4532
ENSMUSG00000040747	0.28597	0.00336583	Cd53	3	106758861	106790149	-1	protein_coding	660	369.018	355.404	394.003	482.806	425.565	559.118	538.491	596.973	731.524	644.796
ENSMUSG00000020894	0.28478	0.000717349	Vamp2	11	69088490	69092384	1	protein_coding	414	75.1546	72.3798	73.8808	84.3725	95.4343	181.533	174.83	178.456	203.798	230.518
ENSMUSG00000026754	0.283976	0.009082	Golga1	2	39016261	39065541	-1	protein_coding	2253	39.148	38.1639	35.8801	43.5163	48.8328	17.3759	16.9391	15.9255	19.3148	21.6746
ENSMUSG00000047880	0.283617	0.00103738	Cxcr5	9	44511788	44556391	-1	protein_coding	1125	229.483	213.871	228.852	264.406	280.82	203.985	190.107	203.424	235.027	249.618
ENSMUSG00000025903	0.282702	0.023812	Lypla1	1	4807788	4886770	1	protein_coding	496	61.7788	55.2294	65.3137	77.2107	70.0935	124.554	111.35	131.681	155.667	141.318
ENSMUSG00000043090	0.278984	5.08214e-05	Zfp866	8	69761326	69791178	-1	protein_coding	798	64.2108	59.5594	59.3761	74.2437	74.5879	80.4646	74.6359	74.4061	93.0372	93.4686
ENSMUSG00000097729	0.27894	0.0404523	AC108401.2	12	80120548	80132844	-1	lincRNA	NA	30.4672	32.3905	29.6032	36.7979	38.2183	NA	NA	NA	NA	NA
ENSMUSG00000041235	0.275621	0.0155085	Chd7	4	8690406	8867659	1	protein_coding	8151	82.6532	84.9879	87.3676	95.5244	109.874	10.1403	10.4267	10.7186	11.7193	13.4798
ENSMUSG00000097195	0.273597	0.000741568	Snhg5	9	88521052	88522929	-1	lincRNA	NA	99.6432	91.9075	104.247	114.247	123.261	NA	NA	NA	NA	NA
ENSMUSG00000040321	0.273051	0.0218033	Zfp770	2	114193461	114201469	-1	protein_coding	2118	28.2041	28.1878	26.5496	33.4898	33.6602	13.3164	13.3087	12.5352	15.812	15.8924
ENSMUSG00000021423	0.270892	0.0202755	Ly86	13	37345345	37419036	1	protein_coding	489	40.0262	38.8856	45.5499	49.5867	49.5659	81.8531	79.5206	93.1491	101.404	101.362
ENSMUSG00000057842	0.269875	0.0298238	Zfp595	13	67312998	67332560	-1	protein_coding	1876	21.8877	20.8012	23.2415	25.5437	27.0301	11.6672	11.0881	12.3888	13.616	14.4084
ENSMUSG00000029106	0.268817	0.0404523	Add1	5	34573664	34632308	1	protein_coding	1697	25.8059	25.3435	26.9737	28.5448	33.8833	15.2068	14.9343	15.8949	16.8207	19.9666
ENSMUSG00000018654	0.268578	0.0054469	Ikzf1	11	11685003	11772926	1	protein_coding	1096	88.6656	86.686	98.225	102.447	116.153	80.8993	79.093	89.6213	93.474	105.979
ENSMUSG00000020069	0.268098	0.0204203	Hnrnph3	10	63014664	63024217	-1	protein_coding	718	25.8397	24.6643	22.8174	28.8176	30.632	35.9884	34.3514	31.7791	40.1359	42.663
ENSMUSG00000051285	0.267684	0.00812726	Pcmtd1	1	7088920	7173628	1	protein_coding	534	96.941	99.8035	101.363	119.226	119.723	181.538	186.898	189.819	223.271	224.201
ENSMUSG00000067942	0.259333	0.0101244	Zfp160	17	21008941	21028852	1	protein_coding	1953	33.8111	34.8102	33.8443	40.8903	40.9277	17.3124	17.824	17.3294	20.9372	20.9563
ENSMUSG00000041920	0.25826	0.023812	Slc16a6	11	109450855	109473598	-1	protein_coding	1259	49.1798	55.6539	55.2197	60.4317	66.6191	39.0626	44.2049	43.86	47.9998	52.9143
ENSMUSG00000034163	0.253324	0.0169169	Zfc3h1	10	115384959	115432772	1	protein_coding	5979	332.268	326.749	319.782	362.147	415.875	55.5725	54.6495	53.4843	60.5698	69.556
ENSMUSG00000026767	0.252638	0.0442576	Fam188a	2	12347263	12419469	-1	protein_coding	482	25.3668	27.0416	22.6477	31.0002	29.2933	52.6282	56.1029	46.987	64.3159	60.7745
ENSMUSG00000040818	0.250388	0.0190526	Dennd6a	14	26579578	26633394	1	protein_coding	1818	34.892	32.6027	31.2148	40.2764	38.6327	19.1925	17.9333	17.1699	22.1543	21.2501
ENSMUSG00000022587	0.247201	0.0413698	Ly6e	15	74955051	74959905	1	protein_coding	411	431.438	410.846	430.307	494.572	512.266	1049.73	999.624	1046.97	1203.34	1246.39
ENSMUSG00000079659	0.246413	0.010576	Tmem243	5	9100737	9118983	1	protein_coding	357	103.494	97.7233	110.355	120.829	124.728	289.899	273.735	309.117	338.458	349.377
ENSMUSG00000030279	0.245795	0.0440003	C2cd5	6	143010920	143100107	-1	protein_coding	3009	18.0371	16.9381	14.2503	20.7009	19.1889	5.99439	5.62916	4.73588	6.87967	6.37715
ENSMUSG00000064289	0.243723	0.00314612	Tank	2	61578585	61654171	1	protein_coding	1256	150.715	146.755	161.079	179.522	181.497	119.996	116.843	128.247	142.931	144.504
ENSMUSG00000026771	0.243147	0.0369013	Spopl	2	23506220	23572106	-1	protein_coding	1179	38.5738	38.5884	38.1703	44.0961	46.9521	32.7173	32.7298	32.3752	37.4012	39.8237
ENSMUSG00000046351	0.235513	0.0432472	Zfp322a	13	23353103	23369208	-1	protein_coding	649	33.2032	29.9708	31.9782	36.0476	38.6646	51.1605	46.1799	49.2731	55.5433	59.5756
ENSMUSG00000026034	0.235513	0.0173826	Clk1	1	58410189	58424066	-1	protein_coding	785	223.032	220.238	212.142	262.223	252.675	284.117	280.558	270.245	334.042	321.878
ENSMUSG00000026600	0.234197	0.00359028	Soat1	1	156428108	156474328	-1	protein_coding	1623	101.636	103.751	104.756	117.965	124.919	62.6224	63.9257	64.5449	72.6831	76.9678
ENSMUSG00000026004	0.231026	0.0207934	Kansl1l	1	66719248	66817562	-1	protein_coding	2329	27.7988	27.9331	26.0406	32.7736	31.6839	11.9359	11.9936	11.181	14.072	13.6041
ENSMUSG00000016481	0.229986	0.0155085	Cr1l	1	195103789	195131570	-1	protein_coding	1323	48.2341	44.2345	44.7865	54.3613	53.3909	36.4581	33.435	33.8522	41.0894	40.3559
ENSMUSG00000026107	0.229942	0.0320079	Nabp1	1	51469498	51478399	-1	protein_coding	597	113.256	112.412	112.136	134.368	129.828	189.708	188.294	187.832	225.073	217.467
ENSMUSG00000020137	0.225068	0.0328761	Thap2	10	115369966	115384435	-1	protein_coding	654	37.628	36.1262	36.6435	43.0729	43.0634	57.5352	55.2389	56.0298	65.8608	65.8461
ENSMUSG00000021327	0.224163	0.0146738	Zkscan3	13	21387013	21402755	-1	protein_coding	1121	76.168	80.0635	74.8138	84.9864	95.2112	67.9464	71.4215	66.7385	75.813	84.9341
ENSMUSG00000045140	0.221667	0.0498981	Pigw	11	84876315	84880285	-1	protein_coding	1512	51.4767	49.7532	49.4518	57.7034	59.6385	34.0454	32.9055	32.7062	38.1636	39.4434
ENSMUSG00000074578	0.221124	0.0246995	1500012F01Rik	2	167062934	167065862	1	protein_coding	240	132.002	131.218	130.118	152.75	153.033	550.008	546.74	542.16	636.46	637.636
ENSMUSG00000021510	0.220254	0.0477501	A530054K11Rik	13	67617001	67637791	-1	protein_coding	2922	39.3169	36.4234	39.0185	46.381	42.6809	13.4555	12.4652	13.3534	15.873	14.6067
ENSMUSG00000051316	0.219398	0.0187185	Taf7	18	37640902	37644204	-1	protein_coding	1026	66.4401	60.3236	62.4297	73.6639	73.5042	64.7564	58.7949	60.8476	71.7972	71.6415
ENSMUSG00000028292	0.219092	0.021523	Rars2	4	34614957	34660167	1	protein_coding	1499	42.2893	41.7298	41.0543	49.4844	47.8128	28.2117	27.8384	27.3878	33.0116	31.8964
ENSMUSG00000052760	0.216609	0.0433824	A630001G21Rik	1	85717083	85778643	-1	protein_coding	588	99.7108	99.761	94.9169	112.44	116.026	169.576	169.662	161.423	191.224	197.323
ENSMUSG00000031770	0.215089	0.0488253	Herpud1	8	94386438	94395377	1	protein_coding	1174	85.9296	89.4028	84.0595	104.835	96.2312	73.1939	76.1523	71.601	89.297	81.9686
ENSMUSG00000056260	0.211906	0.0433824	Lrif1	3	106684987	106736577	1	protein_coding	1174	37.0538	37.1451	37.3221	42.8342	43.2227	31.562	31.6397	31.7905	36.4857	36.8166
ENSMUSG00000092558	0.211111	0.0218033	Med20	17	47611582	47624418	1	protein_coding	639	61.8801	62.4461	58.443	69.2987	72.2929	96.839	97.7248	91.4601	108.449	113.134
ENSMUSG00000027763	0.209412	0.00218752	Mbnl1	3	60501252	60629748	1	protein_coding	1146	206.616	203.215	210.615	239.953	237.884	180.293	177.326	183.783	209.383	207.578
ENSMUSG00000097772	0.209164	0.0155162	AC107744.1	5	100420842	100429516	-1	lincRNA	NA	73.736	69.3657	74.9835	86.1118	81.6005	NA	NA	NA	NA	NA
ENSMUSG00000049164	0.209012	0.0337247	Zfp518a	19	40894705	40917947	1	protein_coding	4437	53.1318	51.5361	51.3179	60.6704	59.766	11.9747	11.6151	11.5659	13.6738	13.4699
ENSMUSG00000026201	0.208903	0.0334663	Stk16	1	75210838	75215606	1	protein_coding	694	57.4891	57.5218	53.3536	63.0577	67.2885	82.8373	82.8844	76.8784	90.8612	96.9575
ENSMUSG00000050088	0.208523	0.0225681	1600012H06Rik	17	14943184	14959570	1	protein_coding	558	41.5462	41.093	41.1391	47.3359	48.0678	74.4555	73.6435	73.726	84.8314	86.1429
ENSMUSG00000044763	0.205169	0.00630587	Trmt10c	16	56032609	56037819	-1	protein_coding	1245	89.8478	90.0821	93.4749	103.164	106.399	72.1669	72.3551	75.0802	82.8624	85.4613
ENSMUSG00000026987	0.203027	0.0361235	Baz2b	2	59899363	60209839	-1	protein_coding	5385	63.1975	59.5594	62.4297	69.1623	72.8667	11.7358	11.0603	11.5933	12.8435	13.5314
ENSMUSG00000022884	0.202886	0.0181232	Eif4a2	16	23107444	23114136	1	protein_coding	897	1330.86	1299.36	1337.15	1535.21	1508.91	1483.68	1448.56	1490.69	1711.5	1682.17
ENSMUSG00000053641	0.199173	0.0171046	Dennd4a	9	64811340	64919667	1	protein_coding	5610	358.243	355.064	352.27	403.549	412.178	63.8579	63.2913	62.7932	71.9338	73.472
ENSMUSG00000020522	0.197696	0.0183167	Mfap3	11	57518664	57533815	1	protein_coding	811	74.2764	70.5119	67.5191	79.7003	83.4811	91.5862	86.9444	83.2541	98.2741	102.936
ENSMUSG00000027829	0.196146	0.0329911	Ccnl1	3	65946151	65958249	-1	protein_coding	579	324.567	315.839	328.858	376.777	363.25	560.564	545.491	567.977	650.738	627.374
ENSMUSG00000046785	0.195409	0.0335155	Epm2aip1	9	111271845	111279089	1	protein_coding	1821	93.3606	93.181	89.9123	102.413	108.981	51.2689	51.1703	49.3752	56.2402	59.8469
ENSMUSG00000053332	0.188941	0.0498981	Gas5	1	161034422	161038539	1	processed_transcript	NA	596.542	598.863	589.35	675.662	680.822	NA	NA	NA	NA	NA
ENSMUSG00000049606	0.187066	0.0477501	Zfp644	5	106500894	106697287	-1	protein_coding	2028	82.8221	78.6626	76.5103	92.6597	88.6449	40.8393	38.7883	37.727	45.6902	43.7105
ENSMUSG00000032244	0.184888	0.0141869	Fem1b	9	62791832	62811648	-1	protein_coding	1884	101.906	107.402	102.636	119.09	117.46	54.0904	57.0076	54.4776	63.2113	62.3461
ENSMUSG00000044149	0.177327	0.0369013	Nkrf	X	36887540	36902899	-1	protein_coding	2073	86.8754	84.4785	88.9793	98.1504	97.6974	41.9081	40.7518	42.9229	47.347	47.1285
ENSMUSG00000015597	0.169801	0.0433824	Zfp318	17	46383731	46420920	1	protein_coding	3841	143.115	134.104	139.364	151.761	160.683	37.2598	34.9139	36.2833	39.5109	41.8336
ENSMUSG00000061665	0.168014	0.0476964	Cd2ap	17	42792951	42876424	-1	protein_coding	1914	159.598	165.094	157.771	181.466	180.222	83.3846	86.2559	82.4298	94.8097	94.16
ENSMUSG00000068732	0.163326	0.039783	Tmem167b	3	108556425	108562466	-1	protein_coding	297	66.4401	63.0405	64.1261	72.7772	72.0379	223.704	212.257	215.913	245.041	242.552
ENSMUSG00000028060	0.154304	0.040563	2810403A07Rik	3	88685794	88712933	1	protein_coding	1839	172.636	173.669	168.967	189.241	193.419	93.875	94.4367	91.88	102.904	105.176
ENSMUSG00000027597	-0.170078	0.028975	Ahcy	2	155059310	155074497	-1	protein_coding	1010	236.374	227.285	227.071	213.796	195.905	234.034	225.035	224.823	211.679	193.965
ENSMUSG00000026933	-0.17086	0.0155085	Camsap1	2	25926838	25983282	-1	protein_coding	2948	138.622	134.656	131.73	122.432	118.034	47.0225	45.6771	44.6845	41.5306	40.0386
ENSMUSG00000018765	-0.175479	0.0208052	Fxr2	11	69632990	69653297	1	protein_coding	2025	202.124	201.05	189.41	176.793	173.847	99.8142	99.2841	93.5356	87.3054	85.8505
ENSMUSG00000038485	-0.176668	0.0196415	Socs7	11	97362551	97398542	1	protein_coding	1740	101.298	104.091	101.363	90.9204	90.1111	58.2174	59.8225	58.2548	52.2531	51.788
ENSMUSG00000023004	-0.20397	0.0477501	Tuba1b	15	98931425	98934565	-1	protein_coding	1356	116.363	125.02	124.605	107.631	103.881	85.8134	92.1974	91.8915	79.374	76.6086
ENSMUSG00000028334	-0.20647	0.0277679	Nans	4	46489248	46503632	1	protein_coding	1080	46.9168	49.9654	48.6884	43.1412	40.864	43.4414	46.2643	45.0818	39.9455	37.837
ENSMUSG00000020781	-0.211659	0.00368786	Tsen54	11	115814724	115823094	1	protein_coding	1206	151.559	143.529	142.078	129.73	122.528	125.671	119.012	117.81	107.571	101.599
ENSMUSG00000003873	-0.219442	0.0440131	Bax	7	45461695	45466898	-1	protein_coding	579	447.82	424.727	394.427	381.416	344.858	773.438	733.553	681.22	658.749	595.609
ENSMUSG00000037536	-0.224417	0.029152	Fbxo34	14	47472561	47531962	1	protein_coding	2103	35.9053	34.4706	32.7417	29.9089	29.4208	17.0734	16.3912	15.569	14.222	13.9899
ENSMUSG00000035828	-0.225685	0.0152507	Pim3	15	88862186	88865718	1	protein_coding	981	124.098	130.793	125.623	108.45	108.535	126.502	133.326	128.056	110.55	110.637
ENSMUSG00000026980	-0.226748	0.0210967	Ly75	2	60292103	60383303	-1	protein_coding	5172	166.826	180.292	172.699	145.009	151.056	32.2557	34.8591	33.3912	28.0373	29.2066
ENSMUSG00000025178	-0.230983	0.0182601	Pi4k2a	19	42090435	42122218	1	protein_coding	1440	59.8873	63.3376	58.443	53.3723	50.1397	41.5884	43.9845	40.5854	37.0641	34.8192
ENSMUSG00000028962	-0.234023	0.00334348	Slc4a2	5	24423837	24440950	1	protein_coding	3252	77.8906	73.1864	73.2022	62.7508	64.7385	23.9516	22.505	22.5099	19.2961	19.9073
ENSMUSG00000053730	-0.23571	0.0337247	Tmem39b	4	129676355	129696838	-1	protein_coding	698	53.706	54.3379	55.7287	45.733	46.7928	76.9427	77.848	79.8405	65.5201	67.0383
ENSMUSG00000034341	-0.237467	0.0142211	Wbp2	11	116078573	116086995	-1	protein_coding	723	93.3944	93.4357	94.0686	79.3593	79.4329	129.176	129.233	130.109	109.764	109.866
ENSMUSG00000034412	-0.237642	0.0225681	Tbc1d10a	11	4186789	4215505	1	protein_coding	1554	57.658	53.7011	49.9607	45.051	46.8884	37.1029	34.5567	32.1497	28.9903	30.1727
ENSMUSG00000040435	-0.23789	0.00149626	Ppp1r15a	7	45522916	45526268	-1	protein_coding	1974	115.62	111.393	113.832	97.4001	95.3387	58.5714	56.43	57.6658	49.3415	48.2972
ENSMUSG00000024277	-0.239117	0.0492764	Mapre2	18	23752333	23893861	1	protein_coding	741	30.0281	30.4802	30.7907	26.7032	24.7989	40.5237	41.1338	41.5529	36.0367	33.4668
ENSMUSG00000004043	-0.242892	0.00171744	Stat5a	11	100859351	100885169	1	protein_coding	2159	1235.81	1273.38	1298.21	1051.14	1093.38	572.4	589.799	601.304	486.866	506.43
ENSMUSG00000020027	-0.247267	0.0371793	Socs2	10	95385362	95417180	-1	protein_coding	460	62.5219	60.4085	59.7153	51.7694	51.0003	135.917	131.323	129.816	112.542	110.87
ENSMUSG00000002111	-0.255837	0.0341461	Sfpi1	2	91082390	91115756	1	protein_coding	543	110.925	108.761	106.453	94.1603	88.1349	204.282	200.296	196.046	173.407	162.311
ENSMUSG00000055067	-0.259095	0.0193984	Smyd3	1	178951960	179518041	-1	protein_coding	1041	23.5428	25.0464	26.0406	19.746	21.4201	22.6156	24.0599	25.015	18.9683	20.5765
ENSMUSG00000040669	-0.26366	0.0181232	Phc1	6	122317731	122340561	-1	protein_coding	1960	51.6794	50.4748	48.6035	42.8001	41.2146	26.367	25.7525	24.7977	21.8368	21.0279
ENSMUSG00000020593	-0.264004	0.0152507	Lpin1	12	16535669	16589770	-1	protein_coding	2726	121.193	114.492	118.837	94.0238	102.766	44.4583	41.9999	43.5939	34.4915	37.6983
ENSMUSG00000023832	-0.264088	0.0169169	Acat2	17	12942890	12960747	-1	protein_coding	1149	60.0224	60.9603	61.7511	49.8255	51.4784	52.2388	53.0551	53.7433	43.3642	44.8028
ENSMUSG00000037936	-0.268901	0.0158258	Scarb1	5	125277087	125341094	-1	protein_coding	1268	61.8126	62.8282	61.6663	52.5197	50.6178	48.7481	49.5491	48.6327	41.4193	39.9194
ENSMUSG00000011877	-0.276712	0.0146738	Git1	11	77493562	77507786	1	protein_coding	2300	119.673	125.869	117.819	101.561	98.5899	52.0318	54.7255	51.2257	44.1568	42.8652
ENSMUSG00000014453	-0.282827	0.0033669	Blk	14	63372837	63417187	-1	protein_coding	1500	72.4525	75.7759	69.0459	58.2491	61.1685	48.3016	50.5173	46.0306	38.8327	40.779
ENSMUSG00000048218	-0.282936	0.0208052	Amigo2	15	97244074	97247287	-1	protein_coding	1560	62.1166	63.847	60.818	50.644	51.829	39.8183	40.9276	38.9859	32.4641	33.2237
ENSMUSG00000023030	-0.283354	0.0208209	Slc11a2	15	100387898	100425072	-1	protein_coding	1155	26.2112	23.9851	25.1076	21.724	19.6351	22.6937	20.7663	21.7382	18.8087	17.0001
ENSMUSG00000025145	-0.2855	0.0414209	Lrrc45	11	120713925	120721128	1	protein_coding	1507	20.4353	19.655	17.8128	15.449	16.607	13.5603	13.0425	11.82	10.2515	11.0199
ENSMUSG00000063268	-0.291575	0.0237488	Parp10	15	76231174	76243441	-1	protein_coding	2564	98.3259	103.157	89.6578	80.7575	78.2854	38.3486	40.2329	34.968	31.4967	30.5325
ENSMUSG00000004947	-0.302074	0.0218033	Dtx2	5	135994800	136032872	1	protein_coding	1526	26.9543	28.3151	27.8219	22.1674	22.6951	17.6634	18.5551	18.2319	14.5265	14.8723
ENSMUSG00000050628	-0.302742	0.0362228	Ubald2	11	116434094	116439077	1	protein_coding	495	49.8892	45.8901	43.0052	38.2643	37.1665	100.786	92.7072	86.8792	77.3017	75.0837
ENSMUSG00000028849	-0.303393	0.0236078	Map7d1	4	126232167	126256343	-1	protein_coding	2313	46.7817	45.3806	44.3624	37.0025	36.9115	20.2255	19.6198	19.1796	15.9976	15.9583
ENSMUSG00000039382	-0.304888	0.0361235	Wdr45	X	7721973	7728201	1	protein_coding	773	13.6123	14.3486	13.402	10.6745	11.6982	17.6097	18.5622	17.3377	13.8091	15.1335
ENSMUSG00000072825	-0.313137	0.0225221	Cep170b	12	112722174	112746591	1	protein_coding	3891	156.963	147.392	129.44	126.422	107.037	40.3401	37.8801	33.2665	32.491	27.5088
ENSMUSG00000026930	-0.317728	0.00124878	Gpsm1	2	26315515	26348237	1	protein_coding	1711	33.9125	31.0745	31.639	27.0783	24.8626	19.8203	18.1616	18.4915	15.826	14.5311
ENSMUSG00000024235	-0.323322	0.00296817	Map3k8	18	4331327	4353015	-1	protein_coding	1004	30.3321	28.485	29.6032	24.0431	23.1095	30.2112	28.3715	29.4853	23.9473	23.0174
ENSMUSG00000028459	-0.32743	0.0158258	Cd72	4	43446462	43454628	-1	protein_coding	1028	23.5428	26.8293	20.612	19.6778	18.5832	22.9016	26.0986	20.0506	19.1419	18.0771
ENSMUSG00000048832	-0.327643	0.00336237	Vps37c	19	10688815	10714419	1	protein_coding	1059	21.4824	22.9238	24.429	18.1091	18.0413	20.2856	21.6467	23.068	17.1001	17.0362
ENSMUSG00000037731	-0.334248	0.0392541	Themis2	4	132781843	132796387	-1	protein_coding	1992	13.0718	12.9902	13.4868	10.845	10.0088	6.56217	6.52116	6.7705	5.44426	5.0245
ENSMUSG00000045639	-0.33677	0.0394342	Zfp629	7	127607031	127615797	-1	protein_coding	1799	12.5314	11.9713	12.2993	9.68544	9.7538	6.96576	6.65443	6.83676	5.38379	5.42179
ENSMUSG00000028766	-0.347043	0.025552	Alpl	4	137741733	137796384	-1	protein_coding	975	73.2293	73.8232	58.1037	53.5087	54.6659	75.107	75.7161	59.5935	54.8807	56.0676
ENSMUSG00000001228	-0.349456	0.00782315	Uhrf1	17	56303321	56323486	1	protein_coding	2232	60.1237	62.7433	60.0546	48.0521	47.7171	26.9371	28.1108	26.9062	21.5287	21.3786
ENSMUSG00000026819	-0.358656	0.00332419	Slc25a25	2	32414487	32451445	-1	protein_coding	1328	31.7845	30.4802	26.0406	22.9518	23.5876	23.9341	22.9519	19.6089	17.283	17.7618
ENSMUSG00000019947	-0.35915	0.0109085	Arid5b	10	68095593	68278726	-1	protein_coding	3567	23.4415	23.3908	19.0852	17.3588	17.4676	6.57177	6.55755	5.35048	4.86649	4.897
ENSMUSG00000048285	-0.360354	0.00378301	Frmd6	12	70825514	70902232	1	protein_coding	1869	34.4867	34.2584	31.2148	29.261	23.0458	18.4519	18.3298	16.7014	15.6559	12.3305
ENSMUSG00000025533	-0.370614	0.019513	Asl	5	130011258	130025132	-1	protein_coding	1193	14.8958	14.3062	13.1476	11.3565	10.7419	12.486	11.9917	11.0206	9.5193	9.00414
ENSMUSG00000001473	-0.373984	0.0141869	Tubb6	18	67390717	67402748	1	protein_coding	1344	12.8692	12.7354	12.469	10.2652	9.40318	9.57528	9.47578	9.27751	7.6378	6.99641
ENSMUSG00000028977	-0.375918	0.0270577	Casz1	4	148804429	148954889	1	protein_coding	3879	45.4643	49.2437	42.2418	35.9453	34.6483	11.7206	12.695	10.8899	9.26663	8.93228
ENSMUSG00000026603	-0.377088	0.0433824	Smyd2	1	189880492	189922363	-1	protein_coding	1302	22.3268	22.8814	20.103	16.8472	16.8938	17.1481	17.574	15.4401	12.9395	12.9753
ENSMUSG00000018334	-0.384971	0.00271052	Ksr1	11	79013440	79146407	-1	protein_coding	2033	13.2407	12.3958	13.9958	8.93516	11.0607	6.5129	6.09731	6.8843	4.39506	5.44057
ENSMUSG00000030956	-0.388876	0.0141869	Fam53b	7	132712082	132813886	-1	protein_coding	900	20.1989	20.6739	16.7949	15.0056	14.7901	22.4432	22.971	18.661	16.6729	16.4334
ENSMUSG00000052151	-0.389121	0.0335155	Ppap2c	10	79526430	79533787	-1	protein_coding	621	9.45766	9.9761	8.65194	7.09357	7.36317	15.2297	16.0646	13.9323	11.4228	11.8569
ENSMUSG00000024353	-0.399244	0.0433824	Mzb1	18	35647266	35649367	-1	protein_coding	567	34.3178	29.6736	22.9022	24.1113	20.4639	60.5252	52.3344	40.3919	42.5243	36.0915
ENSMUSG00000030123	-0.413367	0.00271052	Plxnd1	6	115954811	115995005	-1	protein_coding	4951	192.531	203.895	161.079	147.396	132.282	38.8873	41.1825	32.5346	29.771	26.7182
ENSMUSG00000034906	-0.418961	0.00782315	Ncaph	2	127103809	127133954	-1	protein_coding	1218	11.079	10.528	10.6029	8.3554	7.77754	9.09604	8.64365	8.70514	6.85994	6.3855
ENSMUSG00000022475	-0.425778	0.0166067	Hdac7	15	97792664	97844502	-1	protein_coding	2557	22.2931	23.221	15.2681	15.2784	15.587	8.71844	9.08133	5.97111	5.97515	6.0958
ENSMUSG00000031779	-0.425966	0.00205932	Ccl22	8	94745590	94751699	1	protein_coding	279	1153.6	1102.17	923.637	808.496	769.817	4134.76	3950.42	3310.53	2897.83	2759.2
ENSMUSG00000074480	-0.428049	0.00839649	Mex3a	3	88532395	88541396	1	protein_coding	1563	34.588	38.7158	34.5229	28.613	24.9264	22.1293	24.7702	22.0876	18.3065	15.9478
ENSMUSG00000039747	-0.429285	4.43301e-05	Orai2	5	136147464	136170656	-1	protein_coding	753	83.3963	71.4034	63.9565	57.7375	51.4784	110.752	94.8253	84.9356	76.6767	68.3644
ENSMUSG00000072082	-0.446813	0.000717349	Ccnf	17	24223232	24251409	-1	protein_coding	2334	24.4548	24.1974	21.7995	17.6998	17.0532	10.4776	10.3673	9.33997	7.58347	7.30643
ENSMUSG00000032501	-0.456291	0.0498981	Trib1	15	59648350	59656550	1	protein_coding	934	16.2807	14.4335	13.2324	13.0958	8.51067	17.4311	15.4534	14.1674	14.0212	9.11207
ENSMUSG00000094546	-0.474714	0.010576	Ighv1-26	12	114788372	114788805	-1	IG_LV_gene	351	10.167	9.33933	9.33052	6.37739	7.52254	28.9658	26.6078	26.5827	18.1692	21.4317
ENSMUSG00000037692	-0.48639	0.0144182	Ahdc1	4	133011260	133078110	1	protein_coding	4785	11.5519	10.5704	9.16088	7.63922	7.52254	2.41418	2.20907	1.9145	1.59649	1.57211
ENSMUSG00000047875	-0.524091	0.00123856	Gpr157	4	150087365	150105927	1	protein_coding	993	9.52522	9.93365	9.92428	6.68432	6.88504	9.59236	10.0037	9.99424	6.73144	6.93357
ENSMUSG00000023055	-0.577907	0.000717349	Calcoco1	15	102706779	102722178	-1	protein_coding	1770	8.54567	9.21197	7.63406	6.10456	5.41878	4.82806	5.20451	4.31303	3.4489	3.06146
ENSMUSG00000035547	-0.585518	0.0440131	Capn5	7	98121559	98178274	-1	protein_coding	1681	4.12084	4.54231	3.22327	2.7624	2.67751	2.45142	2.70215	1.91747	1.64331	1.59281
ENSMUSG00000018428	-0.58791	0.000380445	Akap1	11	88830792	88864586	-1	protein_coding	2073	13.9501	14.476	12.3841	9.10568	9.18005	6.7294	6.9831	5.97402	4.39251	4.42839
ENSMUSG00000058173	-0.602212	0.0396921	Smco4	9	15505487	15545260	1	protein_coding	180	3.41151	3.90554	3.47774	2.42136	2.32689	18.9529	21.6974	19.3208	13.452	12.9272
ENSMUSG00000038545	-0.611684	0.0152507	Cul7	17	46650337	46664364	1	protein_coding	3014	5.77593	5.39134	3.81703	3.30806	3.50627	1.91637	1.78877	1.26643	1.09756	1.16333
ENSMUSG00000037443	-0.623084	2.99669e-07	Cep85	4	134129858	134187112	-1	protein_coding	1973	177.872	160.721	173.378	113.088	108.503	90.1529	81.4604	87.8754	57.3177	54.994
ENSMUSG00000024665	-0.634017	0.00469498	Fads2	19	10064164	10101503	-1	protein_coding	1335	11.4168	12.5656	9.2457	6.92305	7.55442	8.55187	9.41247	6.92562	5.1858	5.65874
ENSMUSG00000006445	-0.660441	0.00812726	Epha2	4	141301240	141329384	1	protein_coding	2934	102.548	98.3177	73.2022	67.1501	48.7371	34.9516	33.5098	24.9496	22.8869	16.6112
ENSMUSG00000004267	-0.683048	0.010576	Eno2	6	124760053	124769673	-1	protein_coding	893	4.86394	5.05173	4.24115	3.00112	2.96439	5.44674	5.65703	4.74932	3.36072	3.31959
ENSMUSG00000005107	-0.683351	0.0362228	Slc2a9	5	38349273	38503143	-1	protein_coding	1341	3.74929	3.65083	3.13845	2.31905	2.13564	2.79589	2.72247	2.34038	1.72934	1.59257
ENSMUSG00000045136	-0.695372	2.21319e-06	Tubb2b	13	34127008	34130354	-1	protein_coding	1338	20.6042	17.1929	17.1342	12.6866	10.1682	15.3992	12.8497	12.8059	9.48174	7.59954
ENSMUSG00000002602	-0.730016	0.000717349	Axl	7	25757273	25788705	-1	protein_coding	2416	13.5109	15.5372	9.75464	7.46871	8.41505	5.59228	6.43098	4.03752	3.09135	3.48305
ENSMUSG00000028164	-0.762533	0.000446559	Manba	3	135485611	135571404	1	protein_coding	1701	4.39106	5.00928	3.81703	2.45546	2.83689	2.58146	2.9449	2.24399	1.44354	1.66778
ENSMUSG00000051790	-0.81827	0.0261355	Nlgn2	11	69823122	69837784	-1	protein_coding	2147	2.70219	2.58954	1.95093	1.43235	1.40251	1.25859	1.20612	0.908676	0.667142	0.653241
ENSMUSG00000032014	-0.842847	0.0238954	Oaf	9	43221278	43239816	-1	protein_coding	849	4.25595	5.30644	3.81703	3.00112	2.04001	5.0129	6.25022	4.49591	3.53489	2.40284
ENSMUSG00000090628	-0.858564	0.0327513	Gm17083	13	34006966	34008331	-1	pseudogene	NA	2.02664	2.20748	2.45986	1.33004	1.08376	NA	NA	NA	NA	NA
ENSMUSG00000026223	-0.889727	0.0213331	Itm2c	1	85894281	85908675	1	protein_coding	810	1.89153	1.86787	1.95093	0.784385	1.24313	2.33523	2.30601	2.40855	0.968376	1.53473
ENSMUSG00000094694	-1.02397	0.00374765	Ighv1-9	12	114583569	114584002	-1	IG_LV_gene	348	1.92531	2.75935	1.52681	0.852592	1.24313	5.5325	7.92916	4.38739	2.44998	3.57222
ENSMUSG00000000982	-1.21763	0.0488409	Ccl3	11	83647844	83649355	-1	protein_coding	279	1.01332	1.06129	0.678583	0.443348	0.382502	3.63198	3.8039	2.4322	1.58906	1.37098
ENSMUSG00000004347	-1.37215	7.08989e-05	Pde1c	6	56069821	56369634	-1	protein_coding	1926	3.44529	2.75935	2.2054	1.02311	1.21126	1.78883	1.43268	1.14507	0.53121	0.628898
ENSMUSG00000096979	-1.41008	6.03479e-09	AL627077.2	4	146509094	146511764	-1	lincRNA	NA	411.679	351.711	399.686	115.27	176.461	NA	NA	NA	NA	NA
ENSMUSG00000051339	-1.71722	0.0482607	2900026A02Rik	5	113086323	113163351	-1	protein_coding	927	0.574215	0.594321	0.424115	0.204622	0.127501	0.619434	0.641123	0.457513	0.220736	0.137541
ENSMUSG00000022469	-2.16003	0.0446428	Rapgef3	15	97744770	97767972	-1	protein_coding	1931	0.371551	0.382063	0.424115	0.0682074	0.0956255	0.192414	0.197858	0.219635	0.0353223	0.0495212
